# Supplementary material for: Porcine RIG-I and MDA5 Signaling CARD Domains Exert Similar Antiviral Function Against Different Viruses
Source: Front Microbiol. 2021 Jun 11;12:677634. doi: 10.3389/fmicb.2021.677634 (PMC8226225; doi:10.3389/fmicb.2021.677634)
Supplement: Supplementary file 2 [file Data_Sheet_1.ZIP]

Archive with 11 entries (10 files):
- 677634_Transcriptome Raw data/
- 677634_Transcriptome Raw data/M versus V down DEGs.xlsx
- 677634_Transcriptome Raw data/M versus V up DEGs.xlsx
- 677634_Transcriptome Raw data/MV versus VV down DEGs.xlsx
- 677634_Transcriptome Raw data/MV versus VV up DEGs.xlsx
- 677634_Transcriptome Raw data/R versus V down DEGs.xlsx
- 677634_Transcriptome Raw data/R versus V up DEGs.xlsx
- 677634_Transcriptome Raw data/RV versus VV down DEGs.xlsx
- 677634_Transcriptome Raw data/RV versus VV up DEGs.xlsx
- 677634_Transcriptome Raw data/Subcluster1 detailed DEGs.xlsx
- 677634_Transcriptome Raw data/Total DEGs for clustered heat map.xlsx
