# Supplementary material for: Porcine RIG-I and MDA5 Signaling CARD Domains Exert Similar Antiviral Function Against Different Viruses
Source: Front Microbiol. 2021 Jun 11;12:677634. doi: 10.3389/fmicb.2021.677634 (PMC8226225; doi:10.3389/fmicb.2021.677634)
Supplement: Supplementary file 2 [file Data_Sheet_1.ZIP › 677634_Transcriptome Raw data/M versus V down DEGs.xlsx]

## Sheet: M1vsC1_deg_down
ENSSSCG00000018086
ENSSSCG00000018087
ENSSSCG00000018084
ENSSSCG00000018091
ENSSSCG00000018092
novel.629
ENSSSCG00000018081
ENSSSCG00000018094
ENSSSCG00000018082
ENSSSCG00000018078
ENSSSCG00000018069
ENSSSCG00000011496
ENSSSCG00000018065
ENSSSCG00000050616
ENSSSCG00000006396
ENSSSCG00000026790
ENSSSCG00000043131
ENSSSCG00000030102
ENSSSCG00000004509
ENSSSCG00000045192
ENSSSCG00000020740
ENSSSCG00000050793
ENSSSCG00000039703
ENSSSCG00000036549
ENSSSCG00000001841
novel.589
novel.65
ENSSSCG00000009474
ENSSSCG00000005641
ENSSSCG00000007073
novel.287
ENSSSCG00000022739
ENSSSCG00000029668
ENSSSCG00000023305
ENSSSCG00000005498
ENSSSCG00000008406
ENSSSCG00000006172
ENSSSCG00000029080
ENSSSCG00000013351
ENSSSCG00000007718
ENSSSCG00000018075
ENSSSCG00000038616
ENSSSCG00000043903
ENSSSCG00000004617
ENSSSCG00000028237
ENSSSCG00000016520
ENSSSCG00000029756
ENSSSCG00000000062
ENSSSCG00000013667
ENSSSCG00000049708
ENSSSCG00000039658
ENSSSCG00000003684
novel.625
novel.459
ENSSSCG00000011683
novel.329
ENSSSCG00000004565
ENSSSCG00000004484
ENSSSCG00000023630
ENSSSCG00000035928
ENSSSCG00000016626
ENSSSCG00000050556
ENSSSCG00000046769
ENSSSCG00000027160
ENSSSCG00000037043
novel.36
ENSSSCG00000017962
ENSSSCG00000008952
novel.166
novel.251
ENSSSCG00000034102
ENSSSCG00000003777
ENSSSCG00000012110
ENSSSCG00000039045
ENSSSCG00000033010
ENSSSCG00000000145
ENSSSCG00000003929
ENSSSCG00000011675
ENSSSCG00000033919
ENSSSCG00000016685
ENSSSCG00000031875
ENSSSCG00000010445
ENSSSCG00000014207
ENSSSCG00000031666
ENSSSCG00000014988
ENSSSCG00000051023
ENSSSCG00000008162
ENSSSCG00000038491
ENSSSCG00000010772
ENSSSCG00000020837
ENSSSCG00000018085
ENSSSCG00000048758
ENSSSCG00000040047
ENSSSCG00000035068
ENSSSCG00000019069
ENSSSCG00000051225
ENSSSCG00000045153
ENSSSCG00000038677
ENSSSCG00000031733
ENSSSCG00000002267
ENSSSCG00000008792
ENSSSCG00000008929
ENSSSCG00000033937
ENSSSCG00000007772
ENSSSCG00000003599
ENSSSCG00000016119
ENSSSCG00000036679
novel.326
ENSSSCG00000006764
ENSSSCG00000041031
ENSSSCG00000031940
ENSSSCG00000032860
ENSSSCG00000000801
ENSSSCG00000049234
ENSSSCG00000014255
ENSSSCG00000006808
ENSSSCG00000037076
ENSSSCG00000002718
ENSSSCG00000036135
ENSSSCG00000016578
ENSSSCG00000037432
ENSSSCG00000004758
novel.552
ENSSSCG00000014316
ENSSSCG00000023174
ENSSSCG00000023803
ENSSSCG00000036431
ENSSSCG00000025770
ENSSSCG00000016887
ENSSSCG00000036961
ENSSSCG00000005608
ENSSSCG00000026516
ENSSSCG00000008155
ENSSSCG00000047540
ENSSSCG00000002648
ENSSSCG00000036133
ENSSSCG00000027975
ENSSSCG00000045083
ENSSSCG00000044738
ENSSSCG00000023086
ENSSSCG00000026360
ENSSSCG00000029849
ENSSSCG00000029866
ENSSSCG00000019715
ENSSSCG00000031700
ENSSSCG00000049750
ENSSSCG00000051450
ENSSSCG00000032778
ENSSSCG00000005025
novel.578
ENSSSCG00000037179
ENSSSCG00000051737
ENSSSCG00000008930
ENSSSCG00000008090
ENSSSCG00000002444
ENSSSCG00000028807
ENSSSCG00000027857
novel.13
ENSSSCG00000013976
ENSSSCG00000000006
ENSSSCG00000014406
novel.8
ENSSSCG00000032931
ENSSSCG00000039443
ENSSSCG00000049309
ENSSSCG00000045823
ENSSSCG00000043234
ENSSSCG00000038610
ENSSSCG00000002314
ENSSSCG00000051640
ENSSSCG00000014362
ENSSSCG00000012659
ENSSSCG00000000784
ENSSSCG00000031290
ENSSSCG00000004071
ENSSSCG00000050759
ENSSSCG00000039419
ENSSSCG00000047677
ENSSSCG00000026996
ENSSSCG00000029029
ENSSSCG00000024431
ENSSSCG00000033314
ENSSSCG00000051473
ENSSSCG00000032080
ENSSSCG00000045069
ENSSSCG00000039408
ENSSSCG00000007789
novel.536
ENSSSCG00000002835
ENSSSCG00000022005
ENSSSCG00000002412
ENSSSCG00000022015
novel.532
ENSSSCG00000003429
ENSSSCG00000006969
ENSSSCG00000015523
ENSSSCG00000037420
ENSSSCG00000028784
ENSSSCG00000043578
ENSSSCG00000048408
ENSSSCG00000018083
ENSSSCG00000046571
novel.537
ENSSSCG00000000531
ENSSSCG00000015937
novel.136
ENSSSCG00000001074
ENSSSCG00000006106
ENSSSCG00000003314
ENSSSCG00000042096
ENSSSCG00000005472
ENSSSCG00000007495
ENSSSCG00000015136
ENSSSCG00000011218
ENSSSCG00000046390
ENSSSCG00000011766
ENSSSCG00000041407
ENSSSCG00000047342
ENSSSCG00000050344
ENSSSCG00000043867
novel.35
ENSSSCG00000028572
ENSSSCG00000050692
ENSSSCG00000015238
novel.234
ENSSSCG00000024336
ENSSSCG00000033657
ENSSSCG00000005182
ENSSSCG00000045937
ENSSSCG00000049261
ENSSSCG00000050469
ENSSSCG00000011090
ENSSSCG00000015433
ENSSSCG00000043516
novel.528
ENSSSCG00000039442
ENSSSCG00000015579
ENSSSCG00000031221
ENSSSCG00000010276
ENSSSCG00000032146
