# Supplementary material for: Porcine RIG-I and MDA5 Signaling CARD Domains Exert Similar Antiviral Function Against Different Viruses
Source: Front Microbiol. 2021 Jun 11;12:677634. doi: 10.3389/fmicb.2021.677634 (PMC8226225; doi:10.3389/fmicb.2021.677634)
Supplement: Supplementary file 2 [file Data_Sheet_1.ZIP › 677634_Transcriptome Raw data/M versus V up DEGs.xlsx]

## Sheet: M1vsC1_deg_up
ENSSSCG00000009921
ENSSSCG00000032474
ENSSSCG00000017886
ENSSSCG00000032436
ENSSSCG00000009240
novel.412
ENSSSCG00000033089
ENSSSCG00000030801
ENSSSCG00000007007
novel.400
ENSSSCG00000008648
ENSSSCG00000008978
ENSSSCG00000013181
ENSSSCG00000027855
ENSSSCG00000024671
ENSSSCG00000024973
ENSSSCG00000031924
ENSSSCG00000008124
ENSSSCG00000024166
ENSSSCG00000016742
ENSSSCG00000014672
ENSSSCG00000034570
ENSSSCG00000031524
ENSSSCG00000040575
ENSSSCG00000017498
ENSSSCG00000006923
ENSSSCG00000008980
ENSSSCG00000010451
ENSSSCG00000001394
ENSSSCG00000015897
ENSSSCG00000010639
ENSSSCG00000035185
ENSSSCG00000013664
ENSSSCG00000013114
ENSSSCG00000034639
ENSSSCG00000011875
ENSSSCG00000028691
ENSSSCG00000014213
ENSSSCG00000046640
novel.320
ENSSSCG00000001463
ENSSSCG00000014565
ENSSSCG00000009542
ENSSSCG00000017087
ENSSSCG00000012132
ENSSSCG00000035297
ENSSSCG00000015175
ENSSSCG00000017723
ENSSSCG00000008103
ENSSSCG00000040162
ENSSSCG00000010452
ENSSSCG00000014670
ENSSSCG00000013307
ENSSSCG00000037319
ENSSSCG00000028711
ENSSSCG00000012076
ENSSSCG00000014997
ENSSSCG00000033453
ENSSSCG00000045502
ENSSSCG00000022361
ENSSSCG00000000257
ENSSSCG00000002474
ENSSSCG00000025856
ENSSSCG00000000623
ENSSSCG00000005163
ENSSSCG00000001064
ENSSSCG00000004172
ENSSSCG00000021504
ENSSSCG00000009132
ENSSSCG00000046083
ENSSSCG00000023379
ENSSSCG00000012853
ENSSSCG00000023837
ENSSSCG00000017416
ENSSSCG00000040673
ENSSSCG00000003137
ENSSSCG00000037735
ENSSSCG00000033613
ENSSSCG00000026602
ENSSSCG00000006648
ENSSSCG00000017705
ENSSSCG00000027882
ENSSSCG00000001988
ENSSSCG00000000396
ENSSSCG00000022011
novel.350
ENSSSCG00000009778
ENSSSCG00000038912
ENSSSCG00000015549
ENSSSCG00000033787
ENSSSCG00000024788
ENSSSCG00000037572
ENSSSCG00000016059
ENSSSCG00000000774
ENSSSCG00000000021
ENSSSCG00000036383
ENSSSCG00000039807
ENSSSCG00000025618
ENSSSCG00000000657
ENSSSCG00000051005
ENSSSCG00000026407
ENSSSCG00000017420
ENSSSCG00000011877
ENSSSCG00000039706
ENSSSCG00000016855
ENSSSCG00000030548
ENSSSCG00000023178
ENSSSCG00000026653
ENSSSCG00000027860
ENSSSCG00000026951
ENSSSCG00000032652
ENSSSCG00000051054
ENSSSCG00000031262
ENSSSCG00000037449
ENSSSCG00000032343
ENSSSCG00000016057
ENSSSCG00000007212
ENSSSCG00000021712
ENSSSCG00000012890
ENSSSCG00000000435
ENSSSCG00000009959
ENSSSCG00000036439
ENSSSCG00000001341
ENSSSCG00000016502
ENSSSCG00000012258
ENSSSCG00000007508
ENSSSCG00000000656
ENSSSCG00000021588
ENSSSCG00000031781
ENSSSCG00000014618
ENSSSCG00000001636
ENSSSCG00000015413
ENSSSCG00000009869
ENSSSCG00000022961
ENSSSCG00000004053
ENSSSCG00000029813
ENSSSCG00000015342
ENSSSCG00000029662
ENSSSCG00000040910
ENSSSCG00000020970
ENSSSCG00000013742
ENSSSCG00000010461
ENSSSCG00000016900
ENSSSCG00000003407
ENSSSCG00000030277
ENSSSCG00000024591
ENSSSCG00000000402
ENSSSCG00000042972
ENSSSCG00000035153
ENSSSCG00000039751
ENSSSCG00000032407
ENSSSCG00000011358
ENSSSCG00000004222
ENSSSCG00000011972
ENSSSCG00000001561
ENSSSCG00000038854
ENSSSCG00000012077
ENSSSCG00000025593
ENSSSCG00000031690
ENSSSCG00000031610
ENSSSCG00000001456
ENSSSCG00000021815
ENSSSCG00000034802
ENSSSCG00000027660
ENSSSCG00000014277
ENSSSCG00000041467
ENSSSCG00000011239
ENSSSCG00000009881
ENSSSCG00000013901
ENSSSCG00000009817
ENSSSCG00000010605
ENSSSCG00000040648
ENSSSCG00000044574
ENSSSCG00000021515
ENSSSCG00000017952
ENSSSCG00000004761
ENSSSCG00000000769
ENSSSCG00000011950
novel.516
ENSSSCG00000017885
ENSSSCG00000004687
ENSSSCG00000001913
ENSSSCG00000006988
ENSSSCG00000002516
ENSSSCG00000038231
ENSSSCG00000032852
ENSSSCG00000002004
ENSSSCG00000011474
ENSSSCG00000001469
ENSSSCG00000023912
ENSSSCG00000001788
ENSSSCG00000016438
ENSSSCG00000035598
ENSSSCG00000037536
ENSSSCG00000035347
ENSSSCG00000034113
ENSSSCG00000038057
ENSSSCG00000004755
ENSSSCG00000038226
ENSSSCG00000029763
ENSSSCG00000024219
ENSSSCG00000026741
ENSSSCG00000014952
ENSSSCG00000022200
ENSSSCG00000009031
ENSSSCG00000011020
ENSSSCG00000008123
ENSSSCG00000007578
ENSSSCG00000050954
ENSSSCG00000050619
ENSSSCG00000039894
ENSSSCG00000013551
ENSSSCG00000012893
ENSSSCG00000041820
ENSSSCG00000005699
ENSSSCG00000022031
ENSSSCG00000025787
ENSSSCG00000002818
ENSSSCG00000035064
ENSSSCG00000033913
ENSSSCG00000044727
ENSSSCG00000004584
ENSSSCG00000012173
ENSSSCG00000000148
ENSSSCG00000031074
ENSSSCG00000038806
ENSSSCG00000026931
ENSSSCG00000006196
ENSSSCG00000015563
ENSSSCG00000006197
ENSSSCG00000031538
ENSSSCG00000005211
ENSSSCG00000001826
ENSSSCG00000011393
ENSSSCG00000030108
ENSSSCG00000042788
ENSSSCG00000006581
ENSSSCG00000014780
ENSSSCG00000001985
ENSSSCG00000036865
ENSSSCG00000044925
ENSSSCG00000016220
ENSSSCG00000006776
ENSSSCG00000010504
ENSSSCG00000051432
ENSSSCG00000008311
ENSSSCG00000006418
ENSSSCG00000041012
ENSSSCG00000011106
novel.519
ENSSSCG00000045508
ENSSSCG00000008134
ENSSSCG00000005724
ENSSSCG00000004716
ENSSSCG00000036340
ENSSSCG00000032225
ENSSSCG00000002908
ENSSSCG00000000091
ENSSSCG00000017754
ENSSSCG00000004125
ENSSSCG00000038080
ENSSSCG00000024867
ENSSSCG00000001906
ENSSSCG00000001912
ENSSSCG00000024917
ENSSSCG00000002006
ENSSSCG00000010146
ENSSSCG00000001507
ENSSSCG00000024223
novel.263
ENSSSCG00000035420
ENSSSCG00000033909
ENSSSCG00000022258
novel.430
ENSSSCG00000017472
ENSSSCG00000035078
ENSSSCG00000000647
ENSSSCG00000033113
ENSSSCG00000039779
ENSSSCG00000012072
ENSSSCG00000036790
ENSSSCG00000006932
novel.477
ENSSSCG00000006191
ENSSSCG00000013894
ENSSSCG00000028172
ENSSSCG00000039582
ENSSSCG00000012277
ENSSSCG00000051482
novel.108
ENSSSCG00000036932
ENSSSCG00000020906
ENSSSCG00000032709
ENSSSCG00000007232
novel.44
ENSSSCG00000038693
ENSSSCG00000008118
ENSSSCG00000038562
ENSSSCG00000037808
ENSSSCG00000001470
ENSSSCG00000001509
ENSSSCG00000048663
ENSSSCG00000036395
ENSSSCG00000003763
ENSSSCG00000011495
ENSSSCG00000012055
ENSSSCG00000008034
ENSSSCG00000002515
ENSSSCG00000012034
ENSSSCG00000028148
ENSSSCG00000025326
ENSSSCG00000008985
ENSSSCG00000001577
ENSSSCG00000011010
ENSSSCG00000017146
ENSSSCG00000033135
ENSSSCG00000034216
ENSSSCG00000002494
novel.491
ENSSSCG00000044335
novel.81
ENSSSCG00000036096
ENSSSCG00000022101
ENSSSCG00000029030
ENSSSCG00000001453
ENSSSCG00000001422
ENSSSCG00000045743
ENSSSCG00000049797
ENSSSCG00000015607
ENSSSCG00000006552
ENSSSCG00000015525
ENSSSCG00000015979
ENSSSCG00000021902
ENSSSCG00000010454
ENSSSCG00000046754
ENSSSCG00000001233
ENSSSCG00000015798
ENSSSCG00000042026
ENSSSCG00000017062
ENSSSCG00000040814
ENSSSCG00000037016
ENSSSCG00000043636
ENSSSCG00000029174
ENSSSCG00000022208
novel.441
ENSSSCG00000016263
ENSSSCG00000026583
ENSSSCG00000049151
ENSSSCG00000034860
ENSSSCG00000035371
ENSSSCG00000002957
ENSSSCG00000039594
ENSSSCG00000016261
ENSSSCG00000021443
ENSSSCG00000001989
ENSSSCG00000045881
ENSSSCG00000049720
ENSSSCG00000007004
ENSSSCG00000013273
ENSSSCG00000027709
ENSSSCG00000016451
ENSSSCG00000001516
ENSSSCG00000012967
ENSSSCG00000006233
ENSSSCG00000037416
novel.219
ENSSSCG00000036208
ENSSSCG00000047526
ENSSSCG00000027266
ENSSSCG00000037564
ENSSSCG00000001229
ENSSSCG00000008348
ENSSSCG00000022689
ENSSSCG00000033176
ENSSSCG00000012053
ENSSSCG00000003197
ENSSSCG00000015241
ENSSSCG00000016101
ENSSSCG00000021173
ENSSSCG00000023247
ENSSSCG00000029438
ENSSSCG00000000449
ENSSSCG00000044174
ENSSSCG00000017717
ENSSSCG00000004870
ENSSSCG00000032408
ENSSSCG00000035634
ENSSSCG00000015782
ENSSSCG00000001950
ENSSSCG00000012569
ENSSSCG00000007206
novel.374
ENSSSCG00000003038
ENSSSCG00000027826
ENSSSCG00000027118
ENSSSCG00000035224
ENSSSCG00000035336
ENSSSCG00000035940
ENSSSCG00000033189
ENSSSCG00000013408
ENSSSCG00000041364
ENSSSCG00000008836
ENSSSCG00000007926
ENSSSCG00000006035
ENSSSCG00000038991
ENSSSCG00000010261
ENSSSCG00000011611
ENSSSCG00000003551
ENSSSCG00000009720
ENSSSCG00000013286
ENSSSCG00000036521
ENSSSCG00000001042
ENSSSCG00000012905
ENSSSCG00000011876
ENSSSCG00000003419
ENSSSCG00000032710
ENSSSCG00000048500
ENSSSCG00000034146
ENSSSCG00000040847
novel.304
ENSSSCG00000006679
ENSSSCG00000003431
ENSSSCG00000033750
ENSSSCG00000044691
ENSSSCG00000043315
ENSSSCG00000003048
ENSSSCG00000033952
ENSSSCG00000050484
ENSSSCG00000032356
ENSSSCG00000036064
ENSSSCG00000035906
ENSSSCG00000010593
ENSSSCG00000033624
ENSSSCG00000000563
ENSSSCG00000024140
ENSSSCG00000009397
ENSSSCG00000042595
ENSSSCG00000040893
ENSSSCG00000009002
novel.70
ENSSSCG00000044032
ENSSSCG00000013300
ENSSSCG00000025281
ENSSSCG00000027806
ENSSSCG00000044408
ENSSSCG00000015487
ENSSSCG00000016992
ENSSSCG00000006688
ENSSSCG00000012968
ENSSSCG00000038471
ENSSSCG00000013147
novel.595
ENSSSCG00000011145
ENSSSCG00000031719
ENSSSCG00000036741
ENSSSCG00000028051
ENSSSCG00000042641
ENSSSCG00000018061
ENSSSCG00000038046
ENSSSCG00000006161
ENSSSCG00000032469
ENSSSCG00000001252
novel.427
novel.593
ENSSSCG00000031380
novel.197
ENSSSCG00000010448
ENSSSCG00000032475
ENSSSCG00000037637
ENSSSCG00000011390
ENSSSCG00000015144
ENSSSCG00000045477
ENSSSCG00000033768
ENSSSCG00000016018
ENSSSCG00000001398
ENSSSCG00000017466
ENSSSCG00000003439
ENSSSCG00000021576
ENSSSCG00000004401
ENSSSCG00000044125
ENSSSCG00000034980
ENSSSCG00000014117
ENSSSCG00000027300
ENSSSCG00000017474
ENSSSCG00000047202
ENSSSCG00000006862
ENSSSCG00000013731
novel.176
ENSSSCG00000015595
ENSSSCG00000011357
ENSSSCG00000039144
ENSSSCG00000001847
novel.423
ENSSSCG00000016247
ENSSSCG00000039476
ENSSSCG00000008965
ENSSSCG00000046234
ENSSSCG00000011559
ENSSSCG00000008820
ENSSSCG00000038203
ENSSSCG00000030996
ENSSSCG00000006488
ENSSSCG00000047776
ENSSSCG00000020941
ENSSSCG00000025013
ENSSSCG00000037598
ENSSSCG00000017614
ENSSSCG00000013425
ENSSSCG00000031871
ENSSSCG00000000156
ENSSSCG00000001987
