# Supplementary material for: Porcine RIG-I and MDA5 Signaling CARD Domains Exert Similar Antiviral Function Against Different Viruses
Source: Front Microbiol. 2021 Jun 11;12:677634. doi: 10.3389/fmicb.2021.677634 (PMC8226225; doi:10.3389/fmicb.2021.677634)
Supplement: Supplementary file 2 [file Data_Sheet_1.ZIP › 677634_Transcriptome Raw data/MV versus VV down DEGs.xlsx]

## Sheet: M1VvsC1V_deg_down
ENSSSCG00000018086
ENSSSCG00000018087
ENSSSCG00000018082
ENSSSCG00000018091
ENSSSCG00000018088
ENSSSCG00000018084
ENSSSCG00000018092
ENSSSCG00000018069
ENSSSCG00000018094
ENSSSCG00000018081
ENSSSCG00000018078
novel.629
ENSSSCG00000018085
ENSSSCG00000031367
ENSSSCG00000046945
ENSSSCG00000018065
ENSSSCG00000006396
ENSSSCG00000018064
ENSSSCG00000039860
ENSSSCG00000011147
ENSSSCG00000009699
ENSSSCG00000000801
ENSSSCG00000050793
ENSSSCG00000040746
novel.305
ENSSSCG00000012137
ENSSSCG00000050958
ENSSSCG00000006172
ENSSSCG00000017981
ENSSSCG00000048785
ENSSSCG00000046332
ENSSSCG00000021724
ENSSSCG00000030575
ENSSSCG00000018075
ENSSSCG00000020927
ENSSSCG00000004672
ENSSSCG00000037179
ENSSSCG00000010853
ENSSSCG00000022989
ENSSSCG00000007507
ENSSSCG00000047080
ENSSSCG00000002041
novel.37
ENSSSCG00000049964
ENSSSCG00000049532
ENSSSCG00000035360
novel.420
ENSSSCG00000007145
ENSSSCG00000031694
ENSSSCG00000001849
ENSSSCG00000007523
