# Supplementary material for: Porcine RIG-I and MDA5 Signaling CARD Domains Exert Similar Antiviral Function Against Different Viruses
Source: Front Microbiol. 2021 Jun 11;12:677634. doi: 10.3389/fmicb.2021.677634 (PMC8226225; doi:10.3389/fmicb.2021.677634)
Supplement: Supplementary file 2 [file Data_Sheet_1.ZIP › 677634_Transcriptome Raw data/MV versus VV up DEGs.xlsx]

## Sheet: M1VvsC1V_deg_up
ENSSSCG00000009921
novel.400
ENSSSCG00000008648
novel.412
ENSSSCG00000051005
ENSSSCG00000017886
ENSSSCG00000009132
ENSSSCG00000032474
ENSSSCG00000023531
ENSSSCG00000010451
ENSSSCG00000033089
ENSSSCG00000011875
ENSSSCG00000017498
ENSSSCG00000032436
ENSSSCG00000008978
ENSSSCG00000009240
ENSSSCG00000014672
ENSSSCG00000007007
ENSSSCG00000014670
ENSSSCG00000031524
ENSSSCG00000034639
ENSSSCG00000001463
ENSSSCG00000013114
ENSSSCG00000030801
ENSSSCG00000013307
ENSSSCG00000038226
ENSSSCG00000035297
ENSSSCG00000017723
ENSSSCG00000045502
ENSSSCG00000000623
ENSSSCG00000012132
ENSSSCG00000040575
ENSSSCG00000023837
ENSSSCG00000024973
ENSSSCG00000012076
ENSSSCG00000008124
ENSSSCG00000038521
ENSSSCG00000008980
ENSSSCG00000006923
ENSSSCG00000013181
ENSSSCG00000014213
ENSSSCG00000015322
ENSSSCG00000028711
ENSSSCG00000027860
ENSSSCG00000004172
ENSSSCG00000016855
ENSSSCG00000001064
ENSSSCG00000025856
ENSSSCG00000014618
ENSSSCG00000008103
ENSSSCG00000039894
ENSSSCG00000034570
ENSSSCG00000002474
ENSSSCG00000028691
ENSSSCG00000024671
ENSSSCG00000037319
ENSSSCG00000004192
ENSSSCG00000033453
ENSSSCG00000000257
ENSSSCG00000046640
novel.320
ENSSSCG00000011877
ENSSSCG00000016742
ENSSSCG00000014565
ENSSSCG00000031610
ENSSSCG00000040910
ENSSSCG00000027855
ENSSSCG00000004584
ENSSSCG00000017087
ENSSSCG00000012055
ENSSSCG00000024166
ENSSSCG00000010452
ENSSSCG00000032652
ENSSSCG00000017705
ENSSSCG00000040162
ENSSSCG00000000656
ENSSSCG00000026951
ENSSSCG00000029813
ENSSSCG00000014997
ENSSSCG00000038460
ENSSSCG00000012853
ENSSSCG00000021902
ENSSSCG00000023747
ENSSSCG00000016059
ENSSSCG00000022011
ENSSSCG00000009542
ENSSSCG00000018727
ENSSSCG00000004658
ENSSSCG00000017420
ENSSSCG00000029030
ENSSSCG00000021815
ENSSSCG00000014988
ENSSSCG00000012173
ENSSSCG00000001988
ENSSSCG00000016900
ENSSSCG00000003407
ENSSSCG00000023379
