# Supplementary material for: Porcine RIG-I and MDA5 Signaling CARD Domains Exert Similar Antiviral Function Against Different Viruses
Source: Front Microbiol. 2021 Jun 11;12:677634. doi: 10.3389/fmicb.2021.677634 (PMC8226225; doi:10.3389/fmicb.2021.677634)
Supplement: Supplementary file 2 [file Data_Sheet_1.ZIP › 677634_Transcriptome Raw data/R versus V down DEGs.xlsx]

## Sheet: R1vsC1_deg_down
novel.629
ENSSSCG00000018086
ENSSSCG00000018094
ENSSSCG00000001841
ENSSSCG00000018084
ENSSSCG00000018087
ENSSSCG00000018091
ENSSSCG00000018092
ENSSSCG00000051737
ENSSSCG00000006396
ENSSSCG00000050616
ENSSSCG00000018081
novel.442
ENSSSCG00000044768
ENSSSCG00000045192
ENSSSCG00000043485
ENSSSCG00000004509
ENSSSCG00000018082
ENSSSCG00000018069
ENSSSCG00000047289
ENSSSCG00000003238
ENSSSCG00000018065
ENSSSCG00000017750
ENSSSCG00000046779
ENSSSCG00000026790
ENSSSCG00000011496
ENSSSCG00000007436
ENSSSCG00000006106
ENSSSCG00000012292
ENSSSCG00000003062
novel.399
ENSSSCG00000023174
ENSSSCG00000043131
