# Supplementary material for: Porcine RIG-I and MDA5 Signaling CARD Domains Exert Similar Antiviral Function Against Different Viruses
Source: Front Microbiol. 2021 Jun 11;12:677634. doi: 10.3389/fmicb.2021.677634 (PMC8226225; doi:10.3389/fmicb.2021.677634)
Supplement: Supplementary file 2 [file Data_Sheet_1.ZIP › 677634_Transcriptome Raw data/RV versus VV down DEGs.xlsx]

## Sheet: R1VvsC1V_deg_down
ENSSSCG00000018087
ENSSSCG00000018086
ENSSSCG00000018091
ENSSSCG00000018084
ENSSSCG00000018092
ENSSSCG00000018080
ENSSSCG00000018082
ENSSSCG00000018088
ENSSSCG00000006396
ENSSSCG00000018094
ENSSSCG00000018081
ENSSSCG00000018085
ENSSSCG00000018069
ENSSSCG00000018078
ENSSSCG00000018083
ENSSSCG00000033858
ENSSSCG00000046945
novel.629
ENSSSCG00000018064
ENSSSCG00000018065
ENSSSCG00000018089
ENSSSCG00000006172
ENSSSCG00000039860
ENSSSCG00000007507
ENSSSCG00000047080
ENSSSCG00000018090
ENSSSCG00000031367
ENSSSCG00000017068
ENSSSCG00000009699
ENSSSCG00000011147
ENSSSCG00000020927
ENSSSCG00000040746
ENSSSCG00000018076
ENSSSCG00000010115
ENSSSCG00000012138
ENSSSCG00000010853
ENSSSCG00000006911
novel.525
ENSSSCG00000037098
ENSSSCG00000042213
ENSSSCG00000035360
ENSSSCG00000044962
ENSSSCG00000000801
