# Supplementary material for: Porcine RIG-I and MDA5 Signaling CARD Domains Exert Similar Antiviral Function Against Different Viruses
Source: Front Microbiol. 2021 Jun 11;12:677634. doi: 10.3389/fmicb.2021.677634 (PMC8226225; doi:10.3389/fmicb.2021.677634)
Supplement: Supplementary file 2 [file Data_Sheet_1.ZIP › 677634_Transcriptome Raw data/Subcluster1 detailed DEGs.xlsx]

## Sheet: sub_cluster_1
gene_id	P	PV	V	VV	R	RV	M	MV		gene_name	gene_chr	gene_start	gene_end	gene_strand	gene_length	gene_biotype	gene_description	tf_family
ENSSSCG00000012076	-4.59218	-4.46614	-0.0775278	1.05281	3.05714	3.3027	3.1128	3.22288		MX2	13	204798630	204831957	+	7090	protein_coding	PF02212:Dynamin GTPase effector domain|PF01031:Dynamin central region|PF00350:Dynamin family	-
ENSSSCG00000008648	-4.11591	-4.01083	-0.898939	-0.124205	3.21545	3.20553	3.60651	3.2072		RSAD2	3	128877186	128897847	-	4805	protein_coding	PF13353:4Fe-4S single cluster domain|PF04055:Radical SAM superfamily	Radical_SAM
ENSSSCG00000040575	-5.59142	-4.50543	0.403011	0.820114	3.57421	2.91743	4.41055	3.02601		ISG15	6	63363173	63364208	+	634	protein_coding	PF00240:Ubiquitin family	ubiquitin
ENSSSCG00000010452	-4.87318	-4.68693	0.321633	1.2497	3.35598	3.05454	3.7293	3.00569		IFIT1	14	101214710	101249501	+	4421	protein_coding	-	-
ENSSSCG00000012077	-4.59997	-3.72244	0.420998	1.75004	2.5475	2.73379	2.60296	2.60857		MX1	13	204843754	204868922	+	2708	protein_coding	PF01031:Dynamin central region|PF00350:Dynamin family|PF02212:Dynamin GTPase effector domain	-
ENSSSCG00000035297	-4.293	-3.82181	0.100576	0.540446	2.78286	2.31068	3.58341	2.82749		ISG12(A)	7	115356519	115363069	+	3500	protein_coding	PF06140:Interferon-induced 6-16 family	-
ENSSSCG00000046640	-4.40712	-4.72904	0.0660571	1.04285	3.03401	3.09415	3.75066	2.91778		OAS1	14	38851918	38859409	-	1005	protein_coding	PF10421:2'-5'-oligoadenylate synthetase 1, domain 2, C-terminus	-
ENSSSCG00000007508	-3.81505	-4.05454	0.262857	1.59083	2.6153	2.59433	2.61204	2.49196		ZBP1	17	57973096	57986136	-	3831	protein_coding	-	-
ENSSSCG00000017416	-3.62658	-3.46097	0.0109149	0.968734	2.70892	2.08905	2.95582	1.89199		DHX58	12	20647692	20656692	+	2969	protein_coding	PF11648:C-terminal domain of RIG-I|PF04851:Type III restriction enzyme, res subunit|PF00271:Helicase conserved C-terminal domain	Helicase_C
ENSSSCG00000030548	-3.69681	-3.16089	-0.2768	1.07614	2.01608	2.61044	2.2112	2.48366		HERC5	8	130533877	130590841	-	5006	protein_coding	PF00415:Regulator of chromosome condensation (RCC1) repeat|PF00632:HECT-domain (ubiquitin-transferase)	HECT
ENSSSCG00000000774	-3.501	-3.13916	0.0984674	1.12081	2.34853	1.94306	2.77973	1.92757		USP18	5	70183308	70227990	+	3959	protein_coding	PF00443:Ubiquitin carboxyl-terminal hydrolase	UCH
ENSSSCG00000003763	-3.73272	-2.28032	0.168251	1.52497	1.68745	1.98234	1.76951	1.98946		IFI44	6	134612207	134650811	-	3344	protein_coding	-	-
ENSSSCG00000032436	-4.20961	-3.63813	-0.858349	-0.0522508	3.01158	2.97688	4.07463	2.77279		-	2	127137	135912	-	1454	protein_coding	PF04505:Interferon-induced transmembrane protein	-
ENSSSCG00000032474	-3.43087	-3.58341	-0.336935	-1.42124	4.13795	1.54864	5.1227	1.5398		CXCL10	8	71693339	71695948	-	1437	protein_coding	PF00048:Small cytokines (intecrine/chemokine), interleukin-8 like	-
ENSSSCG00000014670	-3.48335	-3.90503	-0.144677	0.245126	2.85992	2.60904	3.2036	2.78073		TRIM22	9	4157290	4170204	-	2554	protein_coding	PF13445:RING-type zinc-finger|PF00622:SPRY domain	SPRY
ENSSSCG00000033613	-2.79751	-2.51745	-0.14532	0.35274	2.6004	1.3735	2.66171	1.24574		FOXS1	17	35523409	35537513	-	5916	protein_coding	PF00250:Forkhead domain	Fork_head
ENSSSCG00000034570	-4.21933	-4.39769	-0.451771	1.04303	2.84583	2.91827	3.61588	3.0325		IFI6	6	84852792	84857982	-	968	protein_coding	PF06140:Interferon-induced 6-16 family	-
ENSSSCG00000023379	-3.20221	-3.55439	0.195173	0.558067	2.66201	2.06828	3.19729	2.03295		UBE2L6	2	13354013	13370801	+	4318	protein_coding	PF00179:Ubiquitin-conjugating enzyme	UQ_con
ENSSSCG00000036383	-3.94098	-2.79436	-0.354234	0.76871	2.05693	2.37693	2.3538	2.2124		LGALS3BP	12	3212432	3222711	+	2238	protein_coding	PF00530:Scavenger receptor cysteine-rich domain|PF07707:BTB And C-terminal Kelch	SRCR
ENSSSCG00000027660	-3.37044	-2.27464	-0.24772	0.879385	1.5248	2.08869	1.86465	2.20492		IFI44L	6	134659633	134680050	-	3718	protein_coding	PF07534:TLD	-
ENSSSCG00000009921	-4.66421	-4.39741	-1.64113	0.0855387	3.23739	3.94028	4.33886	3.92542		OASL	14	40900052	40917266	-	1394	protein_coding	PF10421:2'-5'-oligoadenylate synthetase 1, domain 2, C-terminus	-
ENSSSCG00000016502	-3.16264	-2.54973	-0.256763	0.932186	1.92298	1.8832	2.06887	1.83263		PARP12	18	9674944	9716743	+	4517	protein_coding	PF02825:WWE domain|PF00644:Poly(ADP-ribose) polymerase catalytic domain	WWE
ENSSSCG00000009881	-3.71074	-3.28544	-0.387525	1.43023	1.82475	2.85099	1.74328	2.59265		OAS2	14	38827660	38860820	-	4316	protein_coding	PF10421:2'-5'-oligoadenylate synthetase 1, domain 2, C-terminus|PF01909:Nucleotidyltransferase domain	NTP_transf_2
ENSSSCG00000010451	-3.30432	-3.67773	-0.39159	-0.251947	3.00361	2.68629	3.43723	2.60306		IFIT2	14	101185589	101204292	+	3507	protein_coding	PF13414:TPR repeat	-
ENSSSCG00000007007	-3.02072	-2.88062	-0.50569	-1.1638	3.65208	1.51542	4.05426	1.43487		IDO1	17	9245196	9260491	+	1696	protein_coding	PF01231:Indoleamine 2,3-dioxygenase	-
ENSSSCG00000037572	-3.19567	-2.2408	-0.247838	0.683319	1.91322	1.74824	2.47528	1.6874		EPSTI1	11	24116985	24216219	+	1619	protein_coding	-	-
ENSSSCG00000024973	-2.89519	-3.07637	-0.742484	-0.452952	3.21529	1.8089	3.60773	1.62424		-	4	127289856	127442129	+	7911	protein_coding	PF02841:Guanylate-binding protein, C-terminal domain|PF02263:Guanylate-binding protein, N-terminal domain	-
ENSSSCG00000021712	-3.09865	-3.39388	-0.433784	1.17201	2.13639	2.73064	1.98325	2.56556		HERC6	8	130594939	130665145	-	4571	protein_coding	PF00415:Regulator of chromosome condensation (RCC1) repeat|PF00632:HECT-domain (ubiquitin-transferase)	HECT
ENSSSCG00000017723	-0.367611	-4.8101	2.2569	-2.81956	5.14248	-0.400042	5.72534	-0.532226		CCL2	12	40798109	40800028	-	759	protein_coding	PF00048:Small cytokines (intecrine/chemokine), interleukin-8 like	-
ENSSSCG00000012853	-3.11616	-2.2815	-0.675066	0.358279	1.75049	2.00574	2.33311	1.98475		IRF7	2	371606	375381	-	2638	protein_coding	PF10401:Interferon-regulatory factor 3|PF00605:Interferon regulatory factor transcription factor	IRF
ENSSSCG00000014565	-2.73417	-2.68928	-0.552392	0.0225778	2.08166	1.81177	2.99982	1.86521		-	2	37934	154734	+	2978	protein_coding	PF04505:Interferon-induced transmembrane protein	-
ENSSSCG00000033453	-2.46181	-2.87513	-0.356339	0.0470376	2.12569	1.85294	2.86108	1.92912		BST2	2	60305252	60309936	+	2505	protein_coding	PF16716:Bone marrow stromal antigen 2	-
	Note, the blue colored DEGs are known ISGs.
