# Supplementary material for: Porcine RIG-I and MDA5 Signaling CARD Domains Exert Similar Antiviral Function Against Different Viruses
Source: Front Microbiol. 2021 Jun 11;12:677634. doi: 10.3389/fmicb.2021.677634 (PMC8226225; doi:10.3389/fmicb.2021.677634)
Supplement: Supplementary file 2 [file Data_Sheet_1.ZIP › 677634_Transcriptome Raw data/Total DEGs for clustered heat map.xlsx]

## Sheet: cluster1_heatmap_group
gene_id	P	V	R	M	PV	VV	RV	MV	gene_name	gene_chr	gene_start	gene_end	gene_strand	gene_length	gene_biotype	gene_description	tf_family
ENSSSCG00000012076	0.104014	24.2361	220.641	229.359	0.204806	54.2444	261.768	247.624	MX2	13	204798630	204831957	+	7090	protein_coding	PF02212:Dynamin GTPase effector domain|PF01031:Dynamin central region|PF00350:Dynamin family	-
ENSSSCG00000008648	0	8.2983	160.049	210.193	0.0755503	14.9082	158.945	159.131	RSAD2	3	128877186	128897847	-	4805	protein_coding	PF13353:4Fe-4S single cluster domain|PF04055:Radical SAM superfamily	Radical_SAM
ENSSSCG00000040575	35.3111	2313.96	20852	37232.4	76.0823	3090.03	13225.9	14259.8	ISG15	6	63363173	63364208	+	634	protein_coding	PF00240:Ubiquitin family	ubiquitin
ENSSSCG00000010452	1.98979	108.505	896.15	1161.1	2.40179	207.358	726.988	702.75	IFIT1	14	101214710	101249501	+	4421	protein_coding	-	-
ENSSSCG00000012077	7.33339	269.572	1180.48	1226.78	14.3103	678.774	1343.32	1231.56	MX1	13	204843754	204868922	+	2708	protein_coding	PF01031:Dynamin central region|PF00350:Dynamin family|PF02212:Dynamin GTPase effector domain	-
ENSSSCG00000035297	0.993317	40.8962	267.919	467.394	1.76324	55.8314	192.857	276.368	ISG12(A)	7	115356519	115363069	+	3500	protein_coding	PF06140:Interferon-induced 6-16 family	-
ENSSSCG00000046640	0.419311	30.5237	245.648	404.332	0.135455	61.0412	256.149	226.557	OAS1	14	38851918	38859409	-	1005	protein_coding	PF10421:2'-5'-oligoadenylate synthetase 1, domain 2, C-terminus	-
ENSSSCG00000007508	0.893744	30.9811	162.324	161.955	0.604085	79.2885	159.967	148.942	ZBP1	17	57973096	57986136	-	3831	protein_coding	-	-
ENSSSCG00000017416	0.354839	15.861	108.412	128.834	0.519647	31.7503	70.1972	61.1076	DHX58	12	20647692	20656692	+	2969	protein_coding	PF11648:C-terminal domain of RIG-I|PF04851:Type III restriction enzyme, res subunit|PF00271:Helicase conserved C-terminal domain	Helicase_C
ENSSSCG00000030548	0.45247	14.5465	75.183	86.2157	1.10588	38.7106	114.022	104.345	HERC5	8	130533877	130590841	-	5006	protein_coding	PF00415:Regulator of chromosome condensation (RCC1) repeat|PF00632:HECT-domain (ubiquitin-transferase)	HECT
ENSSSCG00000000774	0.598741	18.3788	91.1854	123.299	1.05449	38.3625	68.5992	67.8561	USP18	5	70183308	70227990	+	3959	protein_coding	PF00443:Ubiquitin carboxyl-terminal hydrolase	UCH
ENSSSCG00000003763	1.07116	29.9402	87.6845	92.8752	4.66801	78.2384	107.798	108.335	IFI44	6	134612207	134650811	-	3344	protein_coding	-	-
ENSSSCG00000032436	0.470967	14.0119	218.482	457.573	1.18593	25.2479	213.265	185.002	-	2	127137	135912	-	1454	protein_coding	PF04505:Interferon-induced transmembrane protein	-
ENSSSCG00000032474	0.146627	8.79012	216.703	429.827	0.0315779	3.61721	35.1745	34.9535	CXCL10	8	71693339	71695948	-	1437	protein_coding	PF00048:Small cytokines (intecrine/chemokine), interleukin-8 like	-
ENSSSCG00000014670	1.19624	21.2188	177.317	225.283	0.639619	28.1114	148.855	167.793	TRIM22	9	4157290	4170204	-	2554	protein_coding	PF13445:RING-type zinc-finger|PF00622:SPRY domain	SPRY
ENSSSCG00000033613	0.436294	8.02886	59.5587	62.1877	0.744018	11.7516	24.8729	22.6801	FOXS1	17	35523409	35537513	-	5916	protein_coding	PF00250:Forkhead domain	Fork_head
ENSSSCG00000034570	5.22405	83.766	832.484	1420.37	4.50024	237.892	875.407	947.616	IFI6	6	84852792	84857982	-	968	protein_coding	PF06140:Interferon-induced 6-16 family	-
ENSSSCG00000023379	2.61062	37.0447	209.323	303.806	1.82855	47.9256	138.366	134.994	UBE2L6	2	13354013	13370801	+	4318	protein_coding	PF00179:Ubiquitin-conjugating enzyme	UQ_con
ENSSSCG00000036383	5.084	72.0983	387.813	476.648	12.4697	158.202	484.367	432.054	LGALS3BP	12	3212432	3222711	+	2238	protein_coding	PF00530:Scavenger receptor cysteine-rich domain|PF07707:BTB And C-terminal Kelch	SRCR
ENSSSCG00000027660	1.26093	18.6933	66.2823	84.1541	3.8323	42.0142	98.4599	106.805	IFI44L	6	134659633	134680050	-	3718	protein_coding	PF07534:TLD	-
ENSSSCG00000009921	0.453451	10.8151	346.552	744.752	0.748695	38.1036	564.731	558.931	OASL	14	40900052	40917266	-	1394	protein_coding	PF10421:2'-5'-oligoadenylate synthetase 1, domain 2, C-terminus	-
ENSSSCG00000030801	0.0276859	0.764855	13.9742	20.6593	0.0298124	1.66836	10.1845	8.89563	-	4	127177202	127376861	+	15221	protein_coding	PF02841:Guanylate-binding protein, C-terminal domain|PF02263:Guanylate-binding protein, N-terminal domain	-
ENSSSCG00000016502	1.17783	15.3223	72.952	80.8211	2.33065	36.2126	70.9409	68.4624	PARP12	18	9674944	9716743	+	4517	protein_coding	PF02825:WWE domain|PF00644:Poly(ADP-ribose) polymerase catalytic domain	WWE
ENSSSCG00000032343	0.202488	5.562	24.7935	33.2054	0.0996758	0.535207	1.30519	0.352393	CCL4	12	39478885	39557358	-	1821	protein_coding	PF00048:Small cytokines (intecrine/chemokine), interleukin-8 like	-
ENSSSCG00000009881	7.6524	85.6011	400.315	378.279	10.6189	304.297	816.361	682.352	OAS2	14	38827660	38860820	-	4316	protein_coding	PF10421:2'-5'-oligoadenylate synthetase 1, domain 2, C-terminus|PF01909:Nucleotidyltransferase domain	NTP_transf_2
ENSSSCG00000034802	0.219875	5.72721	23.1458	27.192	0.974112	20.5022	38.6442	38.5087	-	13	125098786	125102765	+	1677	protein_coding	PF13695:Zinc-binding domain	-
ENSSSCG00000001841	0.0202444	2.16998	0.289193	0.284829	0.226713	0.20809	0.101493	0.156941	RHCG	7	55046245	55072218	-	2602	protein_coding	PF00909:Ammonium Transporter Family	Ammonium_transp
ENSSSCG00000010451	2.22299	23.2704	254.35	343.879	1.488	25.7371	203.933	192.444	IFIT2	14	101185589	101204292	+	3507	protein_coding	PF13414:TPR repeat	-
ENSSSCG00000007007	0.465883	7.37912	148.559	196.643	0.615378	4.3099	33.0105	31.1636	IDO1	17	9245196	9260491	+	1696	protein_coding	PF01231:Indoleamine 2,3-dioxygenase	-
ENSSSCG00000015653	2.06018	22.5873	15.5324	23.7034	0	0.539791	0.445541	1.11843	IL19	9	67469350	67479662	+	1304	protein_coding	PF00726:Interleukin 10	-
ENSSSCG00000037572	3.31868	32.3225	148.033	219.028	7.37138	62.5395	131.928	126.439	EPSTI1	11	24116985	24216219	+	1619	protein_coding	-	-
ENSSSCG00000017700	0.500483	15.0708	24.2784	33.8616	0	0.385832	0.125456	0	CCL3L1	12	39491885	39493370	+	421	protein_coding	PF00048:Small cytokines (intecrine/chemokine), interleukin-8 like	-
ENSSSCG00000024973	0.719125	6.64429	117.78	154.913	0.516239	8.34318	43.8104	38.4268	-	4	127289856	127442129	+	7911	protein_coding	PF02841:Guanylate-binding protein, C-terminal domain|PF02263:Guanylate-binding protein, N-terminal domain	-
ENSSSCG00000027860	0.00655173	0.550237	3.15094	3.63838	0.141099	1.30649	5.52475	5.79017	ERAP2	2	103510440	103564441	+	8040	protein_coding	PF01433:Peptidase family M1 domain|PF11838:ERAP1-like C-terminal domain	-
ENSSSCG00000021712	3.06537	24.7813	152.11	136.69	2.31305	77.4687	230.148	205.156	HERC6	8	130594939	130665145	-	4571	protein_coding	PF00415:Regulator of chromosome condensation (RCC1) repeat|PF00632:HECT-domain (ubiquitin-transferase)	HECT
ENSSSCG00000035185	0	5.72391	50.5835	96.2008	0	0.902419	2.72887	1.3612	-	6	47939897	47941385	-	600	protein_coding	PF15177:Interleukin-28A	-
ENSSSCG00000011239	0.29442	2.56913	12.8592	11.591	1.4999	10.8478	25.0164	23.0043	TRANK1	13	21913275	22023156	+	10377	protein_coding	-	-
ENSSSCG00000008978	0.033276	2.39015	35.9683	69.7583	0.0573309	0.58147	5.37177	6.44914	CXCL11	8	71713800	71725674	-	1583	protein_coding	PF00048:Small cytokines (intecrine/chemokine), interleukin-8 like	-
ENSSSCG00000017886	0.0824671	1.07078	19.716	40.3081	0.076961	2.62779	23.2422	25.7322	FBXO39	12	50635905	50728738	-	7665	protein_coding	PF12937:F-box-like	-
ENSSSCG00000017723	29.8427	189.199	1404.58	2104.3	0.4185	4.63694	29.1571	26.5169	CCL2	12	40798109	40800028	-	759	protein_coding	PF00048:Small cytokines (intecrine/chemokine), interleukin-8 like	-
ENSSSCG00000012853	9.50482	56.0468	305.476	457.968	17.7347	115.761	364.793	359.509	IRF7	2	371606	375381	-	2638	protein_coding	PF10401:Interferon-regulatory factor 3|PF00605:Interferon regulatory factor transcription factor	IRF
ENSSSCG00000026790	0.0901984	4.38563	0.751622	0	0.155402	0.185429	0.27132	0.0998923	-	6	13852590	13889575	-	584	protein_coding	PF12755:Vacuolar 14 Fab1-binding region	-
ENSSSCG00000015897	0.798119	4.53708	12.8705	67.9401	1.25458	10.4197	14.9821	20.4572	IFIH1	15	68928244	68985074	-	6402	protein_coding	PF04851:Type III restriction enzyme, res subunit|PF00271:Helicase conserved C-terminal domain|PF11648:C-terminal domain of RIG-I|PF16739:Caspase recruitment domain	Helicase_C
ENSSSCG00000000148	0.767613	4.54716	19.3244	17.1424	1.14907	5.40675	4.89559	5.4212	-	5	11509984	11543032	-	4186	protein_coding	PF05461:Apolipoprotein L	-
ENSSSCG00000038226	5.72739	0.958269	6.62599	4.48974	1.30295	1.07793	1.25369	6.40993	-	Y	4583210	4663489	+	2612	protein_coding	PF00400:WD domain, G-beta repeat|PF08513:LisH	WD40
ENSSSCG00000001636	0.207736	2.39396	13.1773	13.9014	0.0766942	4.69766	8.06387	8.67661	-	7	37282700	37296717	+	1775	protein_coding	PF00036:EF hand|PF13499:EF-hand domain pair	efhand
ENSSSCG00000014565	7.69443	38.4478	243.878	461.749	7.96924	57.7633	202.098	209.763	-	2	37934	154734	+	2978	protein_coding	PF04505:Interferon-induced transmembrane protein	-
novel.400	0.132629	1.6366	26.7352	48.0594	0.380843	0.863414	14.6504	16.1571	-	5	63644170	63655149	+	2383	-	PF00084:Sushi repeat (SCR repeat)|PF14670:Coagulation Factor Xa inhibitory site|PF00089:Trypsin|PF00431:CUB domain	Trypsin
ENSSSCG00000017705	47.6018	233.588	892.84	1789.28	16.4476	56.9949	219.397	190.769	CCL5	12	39648598	39659118	+	1007	protein_coding	-	-
ENSSSCG00000027855	0.148709	1.40593	26.9474	39.3837	0.0711691	0.696346	3.42945	3.07423	SOCS1	3	31881225	31884969	+	3188	protein_coding	PF00017:SH2 domain	SH2
ENSSSCG00000002002	0	0.444982	0.374503	0.447828	0.0867222	0.310436	0.340673	0.459896	IRF9	7	75126609	75139639	-	4186	protein_coding	PF10401:Interferon-regulatory factor 3|PF00605:Interferon regulatory factor transcription factor	IRF
ENSSSCG00000034846	4.1674	24.1311	19.447	25.4537	3.44639	5.22603	1.25356	1.93842	-	AEMK02000695.1	14118	14844	-	632	protein_coding	-	-
ENSSSCG00000008124	0	0.96296	15.9539	26.6099	0.129428	1.69879	11.7505	9.05173	NEURL3	3	46742971	46751547	+	1753	protein_coding	PF13920:Zinc finger, C3HC4 type (RING finger)|PF07177:Neuralized	-
ENSSSCG00000033453	14.9511	67.6436	382.499	637.469	10.9775	89.788	316.437	333.651	BST2	2	60305252	60309936	+	2505	protein_coding	PF16716:Bone marrow stromal antigen 2	-
ENSSSCG00000009216	39.8128	172.89	143.972	148.925	277.022	287.002	283.361	267.994	SPP1	8	131077786	131085340	-	1507	protein_coding	PF00865:Osteopontin	-
ENSSSCG00000033089	0.0168707	0.261	6.55385	8.94064	0.00968878	0.196534	2.09756	1.91198	-	9	2866653	2981006	+	9367	protein_coding	-	-
ENSSSCG00000024867	4.68546	20.2623	51.3099	69.313	4.87497	15.9913	32.5199	34.7507	ISG20	1	191183374	191195475	-	2597	protein_coding	PF00929:Exonuclease	Exonuc_X-T
ENSSSCG00000012890	0.112712	0.678807	3.45501	4.04379	0.019419	0.0695134	0.282534	0.287098	TCIRG1	2	4844630	4867215	-	9347	protein_coding	PF01496:V-type ATPase 116kDa subunit family	-
ENSSSCG00000016057	5.6766	23.2673	112.984	130.881	9.16944	88.8388	232.116	223.647	STAT1	15	95593211	95646260	-	10625	protein_coding	PF01017:STAT protein, all-alpha domain|PF02864:STAT protein, DNA binding domain|PF02865:STAT protein, protein interaction domain|PF00017:SH2 domain|PF12162:STAT1 TAZ2 binding domain	STAT_bind
ENSSSCG00000048302	0.992695	0.121886	0.0937882	0.0391225	0.108591	0.0971794	0.0473977	0.034901	-	6	87763605	87767071	+	3343	lncRNA	-	-
ENSSSCG00000038912	58.7556	235.795	1043.6	1709.91	69.4145	395.012	940.877	882.694	IFITM3	2	127152	129835	-	1161	protein_coding	PF04505:Interferon-induced transmembrane protein	-
ENSSSCG00000008953	11.2661	45.9115	25.907	31.2924	2.43812	5.3665	7.87983	9.6772	CXCL8	8	69932643	69935861	+	1917	protein_coding	-	-
ENSSSCG00000014672	0	0.372639	8.24605	10.3378	0	0.751013	5.88889	6.08424	-	9	4174328	4188440	-	3749	protein_coding	PF00622:SPRY domain	SPRY
ENSSSCG00000000605	2.12375	0.269309	0.290117	0.374581	2.00944	2.21877	2.12943	1.6194	ERP27	5	57600089	57626628	+	1513	protein_coding	PF13848:Thioredoxin-like domain	-
ENSSSCG00000016254	0.265147	2.53933	2.57771	4.97399	0.571024	0.408814	0.310166	1.66398	-	15	129172242	129175941	+	1192	protein_coding	PF00048:Small cytokines (intecrine/chemokine), interleukin-8 like	-
ENSSSCG00000014277	9.62638	38.243	154.101	171.833	8.08853	27.1833	42.3442	38.2554	IRF1	2	134776134	134783646	-	2446	protein_coding	PF00605:Interferon regulatory factor transcription factor	IRF
ENSSSCG00000008496	3.22289	12.3802	21.4527	19.7557	5.23233	35.6458	41.8439	45.7466	EIF2AK2	3	103041224	103096738	+	8924	protein_coding	PF00035:Double-stranded RNA binding motif|PF00069:Protein kinase domain	Pkinase
ENSSSCG00000002032	3.14483	0.748129	0.493959	0.415712	44.8224	15.7587	11.8247	9.79541	SLC7A8	7	75854882	75921931	+	4824	protein_coding	PF13520:Amino acid permease	-
ENSSSCG00000014780	4.51148	17.2144	52.7141	62.2775	6.13428	24.8185	37.6858	36.3149	TRIM21	9	5782200	5791577	+	3351	protein_coding	PF15227:zinc finger of C3HC4-type, RING|PF00643:B-box zinc finger|PF00622:SPRY domain|PF13765:SPRY-associated domain	SPRY
ENSSSCG00000043419	0.70101	3.6888	2.10612	2.48644	0.172538	0.480375	0.267766	0.517566	-	4	96371989	96373888	-	1578	lncRNA	-	-
ENSSSCG00000007789	1.8827	0.477575	0.47308	0.143893	3.76576	2.95644	3.52644	3.56492	-	3	17663940	17702765	-	10604	protein_coding	PF00271:Helicase conserved C-terminal domain|PF00176:SNF2 family N-terminal domain|PF07529:HSA	SNF2_N
ENSSSCG00000015549	2.91895	10.967	69.8301	77.8253	7.74665	29.1959	61.3158	53.0902	RNASEL	9	123893306	123910432	-	4692	protein_coding	PF06479:Ribonuclease 2-5A|PF13857:Ankyrin repeats (many copies)|PF00069:Protein kinase domain|PF13637:Ankyrin repeats (many copies)|PF12796:Ankyrin repeats (3 copies)	Pkinase
ENSSSCG00000023178	4.87827	18.4269	100.258	109.998	3.45482	21.769	42.7285	38.1555	BATF2	2	7180258	7188990	+	2246	protein_coding	PF00170:bZIP transcription factor	bZIP_1
ENSSSCG00000013664	0.746419	3.27967	31.9035	48.7876	0.842023	3.79966	11.7608	10.766	SHFL	2	68942449	68948991	+	2964	protein_coding	PF15135:Uncharacterised protein UPF0515	-
ENSSSCG00000017754	42.3872	151.312	417.759	519.662	35.1826	191.94	358.972	326.366	-	12	44140471	44173634	+	5043	protein_coding	PF00337:Galactoside-binding lectin	-
novel.489	1.77892	0.163816	0.411771	0.368067	1.74528	0.711099	0.693655	0.766153	-	7	95943210	95955436	-	1066	-	-	-
ENSSSCG00000002001	0.227631	1.12051	1.58892	1.87535	0.0534796	0.744482	0.736594	1.0313	REC8	7	75118744	75139630	-	5091	protein_coding	PF04825:N terminus of Rad21 / Rec8 like protein|PF04824:Conserved region of Rad21 / Rec8 like protein	Rad21_Rec8_N
ENSSSCG00000006216	0.380397	0	0	0.0599663	0.0312087	0.0372388	0.0181626	0	TRIM55	4	68487109	68530889	-	2908	protein_coding	PF13445:RING-type zinc-finger|PF00643:B-box zinc finger	zf-B_box
ENSSSCG00000050087	0.0248823	0.302457	0.947859	0.624656	0.0142898	0.221662	0.582142	0.633799	-	5	70183308	70189703	+	6351	pseudogene	PF17490:L1 transposable element dsRBD-like domain|PF17489:L1 transposable element trimerization domain|PF02994:L1 transposable element RBD-like domain	Transposase_22
ENSSSCG00000032149	0.0462475	1.22653	0.275271	0.497578	2.07166	5.46681	2.55042	3.07307	PLET1	9	39936372	39949683	-	1139	protein_coding	-	-
ENSSSCG00000014634	0.88818	0.0377492	0.0813318	0.197904	0.441414	0.667158	0.239765	0.18916	C11orf42	9	3464097	3469593	-	1542	protein_coding	PF15668:Domain of unknown function (DUF4663)	-
ENSSSCG00000011876	3.15401	11.1212	27.1548	29.0709	2.81847	16.2637	23.9087	26.1901	DTX3L	13	137950272	137961343	-	4025	protein_coding	PF13923:Zinc finger, C3HC4 type (RING finger)	-
ENSSSCG00000002314	1.6223	5.67952	4.18711	2.02555	0.108429	0.431264	0.336547	0.24007	SMOC1	7	93475973	93628330	+	7533	protein_coding	PF10591:Secreted protein acidic and rich in cysteine Ca binding region|PF16597:Thyroglobulin_1 repeat associated disordered domain|PF00086:Thyroglobulin type-1 repeat|PF07648:Kazal-type serine protease inhibitor domain	-
ENSSSCG00000000396	1.29076	4.46991	28.4047	34.2219	3.07736	9.51161	24.9729	25.3281	STAT2	5	21733035	21751354	-	5795	protein_coding	PF12188:Signal transducer and activator of transcription 2 C terminal|PF00017:SH2 domain|PF01017:STAT protein, all-alpha domain|PF02865:STAT protein, protein interaction domain|PF02864:STAT protein, DNA binding domain	STAT_bind
ENSSSCG00000006543	9.54189	31.0995	65.6777	60.4774	16.54	69.9304	95.082	83.5993	ADAR	4	95154358	95197305	+	6332	protein_coding	PF00035:Double-stranded RNA binding motif|PF02137:Adenosine-deaminase (editase) domain|PF02295:Adenosine deaminase z-alpha domain	z-alpha
ENSSSCG00000041364	0.0160941	0.391263	0.900464	1.38525	0.0415925	0.330859	0.45184	0.570359	-	7	22889011	22959398	-	3273	protein_coding	PF07654:Immunoglobulin C1-set domain	C1-set
ENSSSCG00000011463	0.259622	0	0	0.0113088	0.258963	0.0561817	0.137009	0.0453985	IL17RD	13	38939279	39006690	-	3855	protein_coding	PF08357:SEFIR domain|PF16742:N-terminus of interleukin 17 receptor D	-
ENSSSCG00000041467	0.0243157	0.268699	1.56309	1.54285	0.0279289	0.141632	0.357585	0.206455	CCDC194	2	60308996	60317892	+	6499	protein_coding	-	-
ENSSSCG00000008959	7.88774	25.6211	17.8373	23.7291	4.40843	6.25615	5.09012	6.43824	CXCL2	8	70054888	70159145	+	3860	protein_coding	PF00048:Small cytokines (intecrine/chemokine), interleukin-8 like	-
ENSSSCG00000035600	1.81312	0.316355	0.567996	0.421213	22.6065	15.7923	7.08052	6.55235	DNAJC12	14	71005056	71050009	-	1656	protein_coding	PF00226:DnaJ domain	DnaJ
ENSSSCG00000016900	0.279175	1.26648	6.41936	6.89502	0.0632879	0.105723	0.530379	0.618357	ESM1	16	34183546	34194578	-	3585	protein_coding	PF00219:Insulin-like growth factor binding protein	-
ENSSSCG00000031708	2.49517	9.37475	8.77895	12.4821	0	0.398964	0.277984	0.736889	-	8	71491306	71499636	-	950	lncRNA	-	-
novel.67	0.505198	0.0897214	0.118132	0.0671964	0.404115	0.843845	2.26138	0.63942	-	11	38202228	38208066	+	5839	-	PF09337:His(2)-Cys(2) zinc finger|PF00078:Reverse transcriptase (RNA-dependent DNA polymerase)|PF00665:Integrase core domain|PF00075:RNase H|PF00077:Retroviral aspartyl protease|PF01140:Matrix protein (MA), p15|PF02093:Gag P30 core shell protein	Gag_p30
ENSSSCG00000040419	0	0.0447054	0.0270898	0.0188336	0.00653445	0.00779703	0.0050705	0.00280022	-	6	58020548	58152669	-	20833	protein_coding	PF01352:KRAB box|PF00096:Zinc finger, C2H2 type	KRAB
ENSSSCG00000034367	0.231305	0.0255603	0.045892	0.0893351	0.411797	0.36456	0.324694	0.324474	-	6	95247998	95260089	-	6832	protein_coding	-	-
ENSSSCG00000017885	2.75883	0.74571	2.599	3.95875	12.1907	9.81304	7.30361	5.73699	SMTNL2	12	50582243	50602711	-	2654	protein_coding	PF00307:Calponin homology (CH) domain	CH
ENSSSCG00000044136	0.867367	0.0737293	0.198565	0.193267	0.833404	0.582943	0.401395	0.480293	-	8	136687402	136697682	-	1579	lncRNA	-	-
ENSSSCG00000015654	0.203907	1.42707	0.768664	0.646901	0	0.0698647	0.0681508	0.0752737	IL20	9	67498813	67502586	+	1550	protein_coding	PF00726:Interleukin 10	-
ENSSSCG00000015579	32.2848	97.4105	48.6137	38.1902	3.77849	18.5148	19.9356	25.7043	PTGS2	9	127850013	127858884	-	3831	protein_coding	PF03098:Animal haem peroxidase	An_peroxidase
ENSSSCG00000017084	2.31068	0.759997	0.519187	0.350541	2.74555	2.4053	2.56074	2.79587	FAT2	16	71468960	71526827	+	12561	protein_coding	PF02210:Laminin G domain|PF00028:Cadherin domain	Cadherin
ENSSSCG00000038562	1.70368	5.64793	17.1019	18.1775	0.614816	0.709945	1.36197	1.07087	RND1	5	14914642	14937020	-	2288	protein_coding	PF00071:Ras family	Ras
ENSSSCG00000043578	334.182	116.308	75.2481	44.0661	402.404	521.409	465.325	488.439	-	AEMK02000197.1	14911	16485	+	1575	protein_coding	PF01140:Matrix protein (MA), p15|PF02093:Gag P30 core shell protein	Gag_p30
ENSSSCG00000043652	0.0387893	0.32148	0.161615	0.0722312	0.0501223	0.0598069	0.0194466	0.0322186	-	15	19768300	19773770	+	5432	pseudogene	PF02994:L1 transposable element RBD-like domain	Transposase_22
ENSSSCG00000011760	5.97741	1.89417	2.01436	1.34588	5.83072	5.94083	7.97652	9.4673	TBL1XR1	13	115317263	115488176	-	2397	protein_coding	PF00400:WD domain, G-beta repeat|PF08513:LisH	WD40
ENSSSCG00000047932	0.954664	3.14783	4.41752	5.21209	0.888713	1.2187	1.20424	1.22779	HSPA6	4	88970591	88985586	-	3421	protein_coding	PF00012:Hsp70 protein	HSP70
ENSSSCG00000021811	0.0596781	0.571541	0.189446	0.131709	0.119955	0.143133	0.0398919	0.110153	GDPD3	3	18282889	18294196	-	2648	protein_coding	PF03009:Glycerophosphoryl diester phosphodiesterase family	-
novel.557	1.40584	0.380453	0.529387	0.498642	3.36129	2.28554	1.30891	1.30273	-	9	39081499	39104281	-	3672	-	-	-
ENSSSCG00000051614	16.1546	5.31965	3.96739	1.95375	15.7505	21.5058	23.4381	13.5334	-	17	33063722	33064859	+	1138	protein_coding	PF01140:Matrix protein (MA), p15|PF02093:Gag P30 core shell protein	Gag_p30
ENSSSCG00000047871	0.278985	0	0.103785	0.0721541	0.240331	0.0537688	0.0874162	0.193105	-	AEMK02000680.1	64663	67789	-	3021	lncRNA	-	-
ENSSSCG00000045501	0.514964	0.073427	0.0988754	0.398698	0.386373	0.204901	0.233187	0.183971	-	4	43002113	43006041	-	3171	lncRNA	-	-
ENSSSCG00000035420	18.2313	52.4314	178.852	175.407	5.79811	32.8831	68.2687	66.1086	HES4	6	63351602	63356466	-	4594	protein_coding	PF00010:Helix-loop-helix DNA-binding domain|PF07527:Hairy Orange	Hairy_orange
ENSSSCG00000027709	2.62847	7.74553	21.0996	22.0574	2.08069	12.4136	19.3982	18.4492	PARP9	13	137961357	138002024	+	4449	protein_coding	PF01661:Macro domain	A1pp
ENSSSCG00000031380	425.985	1209.4	2908.07	2998.24	158.336	341.592	601.392	619.169	MARCKSL1	6	88786175	88787769	-	748	protein_coding	PF02063:MARCKS family	-
ENSSSCG00000001561	1.73884	5.23075	23.1639	24.5789	1.71191	5.03577	10.9868	11.7989	ETV7	7	32087430	32108187	-	3817	protein_coding	PF00178:Ets-domain	Ets
ENSSSCG00000040359	0.957168	2.90216	3.11698	4.45841	0.149918	0.154491	0.174496	0.306622	GOLGA7B	14	109088844	109226782	+	6659	protein_coding	PF01363:FYVE zinc finger	FYVE
ENSSSCG00000001912	4.75642	13.5118	43.0358	45.9088	5.84001	30.6639	58.8543	50.3045	PML	7	59405048	59450150	-	11119	protein_coding	PF00643:B-box zinc finger|PF12126:Protein of unknown function (DUF3583)	zf-B_box
ENSSSCG00000007023	3.78159	1.31662	1.6474	1.24331	5.80765	5.75073	6.85625	6.22874	-	17	11008684	11109928	-	7118	protein_coding	PF01853:MOZ/SAS family|PF00628:PHD-finger	MOZ_SAS
ENSSSCG00000010084	2.81886	8.25323	8.84387	12.6459	4.20981	5.14508	6.18112	6.4041	-	14	50234156	50251642	-	3999	protein_coding	PF02815:MIR domain	-
ENSSSCG00000016512	1.61923	4.67705	11.1011	8.66426	2.22813	13.1779	12.1634	10.4222	ZC3HAV1	18	10509629	10588832	+	9857	protein_coding	PF02825:WWE domain	WWE
novel.199	0.60897	4.71058	3.98714	4.40995	1.04919	0.625955	0.45795	1.18023	-	17	37446324	37446669	+	346	-	-	-
ENSSSCG00000023732	1.39423	0.337026	0.389	0.342562	5.81762	4.47851	3.16726	3.1364	KLHDC7A	6	77023865	77027234	+	2418	protein_coding	PF01344:Kelch motif	Kelch_1
ENSSSCG00000003137	3.4258	9.95142	60.2841	78.3484	5.98993	16.8049	36.3902	34.5966	PLEKHA4	6	54144018	54170638	-	3106	protein_coding	PF00169:PH domain	PH
ENSSSCG00000047508	0.284625	0	0.0726053	0.0168258	0.122594	0.104487	0.0203847	0.0450306	-	17	52178494	52181128	-	2591	pseudogene	-	-
ENSSSCG00000013307	5.94229	17.1345	123.498	183.808	1.41304	6.83972	34.7251	36.4007	LMO2	2	27044737	27055453	+	1702	protein_coding	PF00412:LIM domain	LIM
ENSSSCG00000034191	0.309615	0.0741301	0.153573	0.209265	2.0715	1.28892	0.734717	0.828652	SOX6	2	42448216	43068325	+	10208	protein_coding	PF00505:HMG (high mobility group) box	HMG_box
ENSSSCG00000016273	0.508816	0.0295929	0.0318794	0.0221635	0.115347	0	0.053703	0.0296579	HTR2B	15	131844928	131860392	-	1967	protein_coding	PF00001:7 transmembrane receptor (rhodopsin family)	7tm_1
ENSSSCG00000009625	25.1889	69.9171	80.8971	82.745	16.377	16.3509	15.7403	13.1878	-	14	6834779	6848531	+	1765	protein_coding	PF15936:Domain of unknown function (DUF4749)|PF00595:PDZ domain (Also known as DHR or GLGF)|PF00412:LIM domain	PDZ
ENSSSCG00000020970	9.44821	26.9333	98.6388	136.876	10.336	14.6536	23.3484	20.7421	IL6	9	91506340	91511263	+	1260	protein_coding	PF00489:Interleukin-6/G-CSF/MGF family	-
novel.585	1.71688	0.439938	0.50355	0.53542	1.43613	0.818443	0.374234	0.165339	-	9	138440577	138442693	-	2117	-	-	-
ENSSSCG00000033010	10.4476	3.90836	2.10214	1.18771	13.1954	14.9918	17.4917	18.5308	-	2	9183862	9211788	+	10351	protein_coding	-	-
ENSSSCG00000004718	0.740687	0.211845	0.114107	0.151448	0.945832	0.904658	1.09216	1.06155	TTBK2	1	128489687	128635527	+	6045	protein_coding	PF00069:Protein kinase domain	Pkinase
ENSSSCG00000009943	1.64883	0.539419	0.826449	0.457861	2.13057	2.02933	3.21948	2.76308	SSH1	14	41968466	42025726	+	4856	protein_coding	PF00782:Dual specificity phosphatase, catalytic domain|PF08766:DEK C terminal domain	DSPc
ENSSSCG00000034064	38.0217	11.3793	8.48663	9.50579	20.8122	22.3909	24.6214	30.7037	SNORA71	17	41476709	41476841	-	133	snoRNA	-	-
ENSSSCG00000039751	1.66595	4.64622	21.9869	22.2514	2.06882	8.19887	19.6111	17.2679	NLRC5	6	18937665	19036820	+	7304	protein_coding	PF05729:NACHT domain|PF13516:Leucine Rich repeat	NACHT
ENSSSCG00000030300	163.916	442.248	433.977	526.956	66.1293	108.62	118.623	101.497	-	6	18645059	18646033	+	492	protein_coding	-	-
ENSSSCG00000008090	41.1429	111.035	45.9733	40.0496	3.08415	10.2257	9.23927	13.2924	IL1A	3	43718368	43731119	+	1795	protein_coding	PF02394:Interleukin-1 propeptide|PF00340:Interleukin-1 / 18	-
ENSSSCG00000016123	1.47248	0.491217	0.694537	0.659145	1.18868	1.24701	1.8107	1.52817	PARD3B	15	107882452	108910662	+	5688	protein_coding	PF12053:N-terminal of Par3 and HAL proteins|PF00595:PDZ domain (Also known as DHR or GLGF)	PDZ
novel.310	0.717655	2.85495	2.27818	1.94022	0.70065	0.78685	0.815519	0.95374	-	3	131441477	131444802	+	1101	-	-	-
ENSSSCG00000011867	0.136395	0.0180868	0.0584527	0.0632146	0.0892978	0.1402	0.0492337	0.0845903	MYLK	13	136508808	136809674	+	9655	protein_coding	PF00041:Fibronectin type III domain|PF07679:Immunoglobulin I-set domain|PF00069:Protein kinase domain	Pkinase
ENSSSCG00000017146	2.34178	6.31833	23.8097	19.2847	5.45623	35.2567	107.257	94.1929	-	12	2093363	2209820	-	16758	protein_coding	-	-
ENSSSCG00000011363	22.7655	8.62061	5.72823	4.616	22.8928	24.1124	27.6877	24.7075	PRKAR2A	13	31426213	31517122	-	2890	protein_coding	PF02197:Regulatory subunit of type II PKA R-subunit|PF00027:Cyclic nucleotide-binding domain	cNMP_binding
ENSSSCG00000005163	0	1.34888	12.2954	20.5933	0	0.579092	0.847329	0.727914	IFNB1	1	201850935	201851495	+	561	protein_coding	PF00143:Interferon alpha/beta domain	-
ENSSSCG00000002648	0	0.209386	0.0173511	0	0.150672	0.194767	0.189989	0	CBFA2T3	6	778967	852821	+	3614	protein_coding	PF01753:MYND finger|PF08788:NHR2 domain like|PF07531:NHR1 homology to TAF	zf-MYND
ENSSSCG00000010272	0.200425	0.0316398	0.0170422	0.0473929	0.721451	0.456176	0.200961	0.182328	ADAMTS14	14	73500281	73654982	+	7359	protein_coding	PF01562:Reprolysin family propeptide|PF05986:ADAM-TS Spacer 1|PF01421:Reprolysin (M12B) family zinc metalloprotease|PF00090:Thrombospondin type 1 domain	TSP_1
ENSSSCG00000030108	8.61773	23.0298	84.1818	83.1554	8.99506	51.4582	132.017	121.255	ZNFX1	17	50925789	50958705	-	7335	protein_coding	PF13086:AAA domain|PF13087:AAA domain	-
ENSSSCG00000033190	0.313154	1.14743	0.647473	0.709314	0.369153	0.152474	0.148733	0.0912658	-	18	42063481	42076746	-	3196	protein_coding	PF00230:Major intrinsic protein	-
ENSSSCG00000035598	0.977289	3.07785	11.8666	13.1434	1.83109	1.70773	1.22488	1.3529	EDN1	7	8751695	8758348	+	2156	protein_coding	PF00322:Endothelin family	-
ENSSSCG00000006590	11.4967	32.3385	20.0313	22.4033	5.31204	6.01613	4.71579	8.44962	S100A8	4	96209551	96210602	+	504	protein_coding	-	-
ENSSSCG00000048385	0.371284	0.0820571	0.0773476	0.0384102	0.215893	0.133574	0.186139	0.0822373	-	1	146221917	146228062	-	5675	pseudogene	-	-
ENSSSCG00000037735	1.90251	5.43987	38.3601	43.9695	4.75285	5.18229	15.4755	14.4855	-	14	30117080	30119294	+	2215	protein_coding	PF00001:7 transmembrane receptor (rhodopsin family)	7tm_1
ENSSSCG00000017730	2.11232	0.486293	0.838186	0.254945	2.08501	1.26655	1.01486	0.925985	CDK5R1	12	42493321	42494659	-	1197	protein_coding	PF03261:Cyclin-dependent kinase 5 activator protein	-
ENSSSCG00000013351	7.62868	2.97758	1.35685	0.724041	5.50368	5.99672	4.36089	4.25749	NAV2	2	39266913	40077925	-	10537	protein_coding	PF00307:Calponin homology (CH) domain	CH
ENSSSCG00000016725	0.185963	0.0304442	0.0901902	0.045602	0.314462	0.184071	0.0690597	0.0762776	TNS3	18	48961023	49192433	+	7648	protein_coding	PF10409:C2 domain of PTEN tumour-suppressor protein|PF08416:Phosphotyrosine-binding domain|PF00017:SH2 domain	SH2
ENSSSCG00000004081	0.780141	0.253556	0.351189	0.22788	0.977012	0.842333	0.716495	0.834943	-	1	13715171	13916889	+	8035	protein_coding	PF00307:Calponin homology (CH) domain	CH
ENSSSCG00000011641	0.675986	0.169131	0.364398	0.348342	0.988854	0.419527	0.485966	0.211878	SLCO2A1	13	75106606	75190022	-	4130	protein_coding	PF03137:Organic Anion Transporter Polypeptide (OATP) family|PF07648:Kazal-type serine protease inhibitor domain	-
ENSSSCG00000042640	1.48539	0.41648	0.44866	0.220179	4.58358	3.62335	4.2458	3.41282	-	5	15076606	15082042	-	2376	pseudogene	PF00628:PHD-finger	PHD
novel.592	0.406589	1.7972	0.968029	1.45817	0	0	0.0452975	0	-	AEMK02000213.1	345834	351040	-	1166	-	-	-
ENSSSCG00000022361	0.197767	0.0128554	0.650888	1.15536	0.260559	0.394609	1.35308	1.15953	BANK1	8	118814053	119157504	-	4528	protein_coding	PF14545:Dof, BCAP, and BANK (DBB) motif,	-
ENSSSCG00000043470	2.14048	0.591332	0.398138	0.110719	1.44055	2.30332	1.71026	2.14829	-	9	138901690	138903264	-	1575	protein_coding	PF01140:Matrix protein (MA), p15|PF02093:Gag P30 core shell protein	Gag_p30
novel.457	0	1.48619	0.933931	0.742051	1.35167	0.691215	1.68564	0.744729	-	6	84435902	84438017	-	470	-	-	-
ENSSSCG00000025618	11.5055	29.6955	152.052	188.215	14.4832	36.2325	102.755	97.3089	TAP1	7	25062773	25071862	-	2660	protein_coding	PF00005:ABC transporter|PF00664:ABC transporter transmembrane region	ABC_membrane
ENSSSCG00000032319	7.07197	2.76175	2.43569	1.88656	5.41784	5.33547	6.14086	5.21627	-	AEMK02000597.1	5877	19025	+	3836	protein_coding	PF15779:Leucine-rich repeat-containing protein 37 family	-
ENSSSCG00000037815	21.9351	55.853	48.3228	47.7132	6.68415	13.4957	17.4209	19.9413	ZC3H12A	6	93541334	93551195	+	2668	protein_coding	PF11977:Zc3h12a-like Ribonuclease NYN domain	-
novel.313	0.398456	0.0440312	0.1423	0.115419	2.47139	0.962489	0.479427	0.286831	-	3	896465	900026	-	2644	-	-	-
ENSSSCG00000017614	17.0386	43.198	102.369	103.598	15.5592	64.8076	89.1386	75.9392	TRIM25	12	33184044	33212398	-	5200	protein_coding	PF13765:SPRY-associated domain|PF00097:Zinc finger, C3HC4 type (RING finger)|PF00622:SPRY domain	SPRY
ENSSSCG00000012791	0.203696	0.855356	0.727457	0.657473	0.245663	0.397818	0.49018	0.406059	NAA10	X	124657671	124667052	-	2586	protein_coding	PF00583:Acetyltransferase (GNAT) family	Acetyltransf_1
ENSSSCG00000009283	0.270827	0.0460425	0.124	0.0948291	0.646069	0.385451	0.250663	0.19611	TNFRSF19	11	2543764	2640738	+	5057	protein_coding	PF00020:TNFR/NGFR cysteine-rich region	-
ENSSSCG00000050398	4.03374	1.40935	1.48293	1.03098	10.4501	8.23153	7.7322	8.27756	-	5	22435710	22462848	+	1776	protein_coding	PF00057:Low-density lipoprotein receptor domain class A|PF14670:Coagulation Factor Xa inhibitory site	Ldl_recept_a
ENSSSCG00000009745	0.411209	0.123338	0.202799	0.0243089	0.354234	0.301913	0.147253	0.149632	ADGRD1	14	24059019	24241176	-	8967	protein_coding	PF00002:7 transmembrane receptor (Secretin family)|PF01825:GPCR proteolysis site, GPS, motif|PF13385:Concanavalin A-like lectin/glucanases superfamily	7tm_2
ENSSSCG00000009434	0.894768	2.5038	3.77959	3.71458	1.06917	1.58727	1.49045	2.58921	RGCC	11	25478877	25496519	-	3650	protein_coding	PF15151:Response gene to complement 32 protein family	-
ENSSSCG00000009683	2.32659	0.773794	0.994919	0.37389	3.59984	3.13447	3.44261	3.67734	-	14	12987818	13100165	-	2332	protein_coding	PF00498:FHA domain|PF16183:Kinesin-associated|PF00225:Kinesin motor domain	Kinesin
ENSSSCG00000005194	0.591459	0.191294	0.14597	0.13133	0.546791	0.430018	0.238663	0.255619	PTPRD	1	213482964	214009895	+	7303	protein_coding	PF00041:Fibronectin type III domain|PF00102:Protein-tyrosine phosphatase|PF07679:Immunoglobulin I-set domain|PF13927:Immunoglobulin domain	Y_phosphatase
ENSSSCG00000016986	0.475386	0.101676	0.273829	0.368055	1.1493	0.709325	1.10708	0.934073	CREBRF	16	51150560	51260685	-	3435	protein_coding	-	-
ENSSSCG00000034697	12.8463	5.28053	2.6448	2.40371	5.89136	7.09347	9.69471	10.0069	-	6	75454145	75458430	-	4244	pseudogene	PF00075:RNase H|PF02093:Gag P30 core shell protein|PF00078:Reverse transcriptase (RNA-dependent DNA polymerase)	Gag_p30
ENSSSCG00000022830	2.42162	0.834717	1.005	0.900962	4.74635	5.54925	5.74726	7.60277	KANSL1L	15	112763186	112916642	-	2371	protein_coding	-	-
ENSSSCG00000004687	18.9284	46.5051	127.505	192.966	27.2987	65.9281	129.338	148.496	B2M	1	126835143	126981582	-	8037	protein_coding	PF07654:Immunoglobulin C1-set domain	C1-set
ENSSSCG00000040162	27.6368	69.1335	330.456	762.026	48.6098	39.2367	103.246	132.018	NUPR1	3	18402935	18511087	+	730	protein_coding	-	-
ENSSSCG00000013417	1.44873	0.256146	0.0689844	0	0.998403	0.714787	0.348626	0.192532	PRTN3	2	77520334	77523419	-	909	protein_coding	PF00089:Trypsin	Trypsin
ENSSSCG00000014982	117.83	289.057	149.639	121.742	241.929	283.681	208.832	235.899	MMP7	9	33214594	33225080	-	1258	protein_coding	PF00413:Matrixin|PF01471:Putative peptidoglycan binding domain	PG_binding_1
ENSSSCG00000008017	0.659948	2.51931	1.21414	2.3337	0.206731	0.0616687	0.0601559	0.332216	NME3	3	40195616	40196858	+	878	protein_coding	PF00334:Nucleoside diphosphate kinase	NDK
ENSSSCG00000049797	0.153815	0.562219	1.94374	1.98785	0.0611555	0.24324	0.866045	0.7338	-	13	32327809	32332319	+	4452	pseudogene	PF15342:FAM212 family	-
ENSSSCG00000031176	0.193357	0.946244	0.789178	0.57152	0.380723	0.3975	0.221571	0.152955	GP9	13	71560012	71562779	+	1907	protein_coding	PF01462:Leucine rich repeat N-terminal domain	-
ENSSSCG00000005948	0	0.073742	0.0649961	0.00502079	0.0470341	0.0124715	0.0121656	0.0470298	TG	4	8158396	8382435	-	8683	protein_coding	PF00086:Thyroglobulin type-1 repeat|PF07699:Putative ephrin-receptor like|PF00135:Carboxylesterase family	COesterase
ENSSSCG00000045608	0	0.287518	0.0281575	0.0978795	0.244512	0	0.0948664	0.0261954	-	9	56468748	56510426	-	2227	lncRNA	-	-
ENSSSCG00000014408	0	0.971626	0.285463	0.0661541	0	0.575138	0	0.0885236	PLAC8L1	2	147438920	147463067	-	659	protein_coding	PF04749:PLAC8 family	-
ENSSSCG00000003608	0.251164	0	0.0271811	0.0566912	0.118017	0	0	0.075861	LCK	6	88720176	88745917	+	2307	protein_coding	PF00017:SH2 domain|PF00018:SH3 domain|PF07714:Protein tyrosine kinase	Pkinase_Tyr
ENSSSCG00000044542	0	0.0747405	0	0.0305326	0.00529677	0	0	0	-	1	22330795	22339452	+	8567	protein_coding	PF12488:Protein of unknown function (DUF3704)	-
ENSSSCG00000009720	6.04597	14.8538	42.8277	39.1738	3.27258	30.9899	68.9934	71.0393	DDX60	14	21083350	21163563	+	6517	protein_coding	PF00271:Helicase conserved C-terminal domain|PF00270:DEAD/DEAH box helicase	DEAD
ENSSSCG00000023187	10.7848	4.48206	4.02363	3.72692	38.6044	31.9205	29.2396	24.2678	VAV3	4	111824896	112202825	+	5065	protein_coding	PF00169:PH domain|PF07653:Variant SH3 domain|PF00017:SH2 domain|PF00130:Phorbol esters/diacylglycerol binding domain (C1 domain)|PF00621:RhoGEF domain|PF11971:CAMSAP CH domain	RhoGEF
ENSSSCG00000002004	3.10781	8.18676	22.0483	34.84	5.76006	7.26023	16.0843	20.2685	PSME2	7	75151354	75157872	+	1678	protein_coding	PF02251:Proteasome activator pa28 alpha subunit|PF02252:Proteasome activator pa28 beta subunit	-
ENSSSCG00000006923	1.66991	4.28065	44.4776	69.1304	1.75168	5.18448	23.4754	23.6519	GBP2	4	127370460	127451410	-	4637	protein_coding	PF02263:Guanylate-binding protein, N-terminal domain|PF02841:Guanylate-binding protein, C-terminal domain	-
ENSSSCG00000040815	59.7094	145.069	156.535	149.02	64.8595	91.3616	91.4422	96.2298	DUSP5	14	120906343	120919395	+	2434	protein_coding	PF00581:Rhodanese-like domain|PF00782:Dual specificity phosphatase, catalytic domain	DSPc
ENSSSCG00000011943	4.93239	2.02475	2.36727	2.47947	10.0614	9.7829	10.1263	9.81902	BBX	13	151722085	152005073	-	6066	protein_coding	PF00505:HMG (high mobility group) box|PF09667:Domain of unknown function (DUF2028)	HMG_box
ENSSSCG00000016742	0.0745413	0.384401	5.60516	10.4362	0.107022	0.446953	3.10175	2.06381	MYO1G	18	50466449	50483518	+	4240	protein_coding	PF00063:Myosin head (motor domain)|PF06017:Unconventional myosin tail, actin- and lipid-binding	Myosin_head
ENSSSCG00000030388	88.532	214.286	235.5	295.781	65.7074	94.5865	126.224	128.226	UPP1	18	48418385	48440736	-	1616	protein_coding	PF01048:Phosphorylase superfamily	-
ENSSSCG00000015595	8.17062	19.8488	51.5044	48.6641	22.9364	17.8641	19.6126	18.4697	ATF3	9	130770428	130787462	-	7053	protein_coding	-	-
ENSSSCG00000032531	1.43297	0.580094	0.477131	0.449136	1.85164	2.03805	3.07277	3.6964	SMG1	3	26653792	26754882	+	14851	protein_coding	PF15785:Serine/threonine-protein kinase smg-1|PF02260:FATC domain|PF17229:Region of unknown function (DUF5303)|PF00454:Phosphatidylinositol 3- and 4-kinase	PI3_PI4_kinase
ENSSSCG00000004490	1.3922	0.52214	0.281241	0.363121	2.77658	2.61055	2.23349	2.48561	SETBP1	1	94295637	94663029	+	6243	protein_coding	-	-
ENSSSCG00000034358	1.85639	0.742143	0.505335	0.2884	1.63739	1.85607	1.77877	1.45948	KCNJ16	12	10368378	10865310	-	8314	protein_coding	PF01007:Inward rectifier potassium channel	-
ENSSSCG00000028740	0.48051	0.142228	0.0919305	0.149129	0.569158	0.61739	0.318329	0.408616	CTDSPL	13	22707444	22832321	+	6139	protein_coding	PF03031:NLI interacting factor-like phosphatase	NIF
ENSSSCG00000008123	1.55604	4.03628	11.8745	16.0094	1.52387	2.25605	4.27002	3.88188	ARID5A	3	46701630	46714122	-	3216	protein_coding	PF01388:ARID/BRIGHT DNA binding domain	ARID
ENSSSCG00000029796	6.59466	2.60907	2.06761	1.14548	10.7774	10.2376	6.99327	9.07666	KBTBD11	15	33494430	33497201	+	1941	protein_coding	PF01344:Kelch motif|PF13964:Kelch motif|PF00651:BTB/POZ domain	BTB
ENSSSCG00000011458	0.164175	0.0335965	0.0361923	0.0251619	0.167618	0.200005	0.0975493	0.21549	ACTR8	13	35910692	35996831	-	8663	protein_coding	PF00732:GMC oxidoreductase|PF05199:GMC oxidoreductase	-
novel.315	0.838172	2.9924	1.76531	1.60081	0.944206	1.92192	0.711121	0.785444	-	3	5462576	5463651	-	817	-	-	-
ENSSSCG00000040673	1.28594	3.52624	22.6221	30.5484	2.81045	7.66159	16.2128	13.6085	TMEM140	18	14133374	14148618	-	2212	protein_coding	PF14985:TM140 protein family	-
ENSSSCG00000035634	3.8363	9.36587	26.6272	25.6426	6.2582	19.1401	39.0152	36.8682	PLSCR1	13	86649586	86869297	-	4133	protein_coding	PF03803:Scramblase	Scramblase
ENSSSCG00000043131	0.907509	2.51824	0.744223	0.267048	0.191099	0.165835	0.101104	0.0670028	-	17	31245688	31248299	-	2612	protein_coding	PF02994:L1 transposable element RBD-like domain|PF17490:L1 transposable element dsRBD-like domain	Transposase_22
ENSSSCG00000038772	0.573269	0.167337	0.218894	0.286459	0.801326	0.756031	0.336206	0.383324	IKBIP	5	85258459	85278232	+	4870	protein_coding	-	-
ENSSSCG00000047561	0.382286	0.0704073	0.170657	0.0395484	0.439092	0.212848	0.111799	0.0705619	-	10	10907178	10913235	+	3307	lncRNA	-	-
ENSSSCG00000007470	1.5764	0.589596	0.692893	0.551969	0.825234	1.00961	0.997004	0.61775	RIPOR3	17	52088050	52162564	-	4344	protein_coding	PF15903:Filopodia upregulated, FAM65	-
ENSSSCG00000016857	1.00557	0.378453	0.494437	0.75383	6.14531	3.92476	2.00191	1.89642	DAB2	16	24514722	24776903	-	7229	protein_coding	PF00640:Phosphotyrosine interaction domain (PTB/PID)	PID
ENSSSCG00000007072	8.66468	3.68426	4.19637	4.12711	13.6692	16.438	19.7225	19.2658	SPTLC3	17	21769484	21903269	+	5514	protein_coding	PF00155:Aminotransferase class I and II	Aminotran_1_2
ENSSSCG00000012852	0.0153798	0.237936	0.421097	0.661888	0.450462	0.442646	0.909838	0.357687	CDHR5	2	375726	382704	-	3425	protein_coding	-	-
ENSSSCG00000021414	0.328813	0.0242236	0.0782856	0.126995	0.604277	0.383049	0.197816	0.291321	-	2	142874134	142877496	+	2403	protein_coding	PF00028:Cadherin domain|PF16492:Cadherin cytoplasmic C-terminal|PF08266:Cadherin-like	Cadherin
ENSSSCG00000050056	0.367848	0.0270993	0.204352	0.0608876	0.105627	0.0504145	0.0491777	0	CCDC201	18	50034031	50042971	+	2148	protein_coding	-	-
ENSSSCG00000008073	0.144926	0.0106767	0.0460064	0.0559737	0	0.00993124	0.00968761	0.0214002	OMD	3	42142658	42154583	-	5452	protein_coding	PF01462:Leucine rich repeat N-terminal domain|PF13855:Leucine rich repeat	-
ENSSSCG00000003230	0.144686	0.0114203	0.0369081	0.0256595	0	0.0106229	0.0103623	0.0114454	-	6	58499579	58520211	+	5097	protein_coding	PF01012:Electron transfer flavoprotein domain	-
ENSSSCG00000017087	3.103	7.82576	56.4808	94.3983	5.62637	13.5299	53.5445	48.5542	GM2A	16	71742090	71754884	-	2105	protein_coding	PF02221:ML domain	-
ENSSSCG00000038558	1.5322	0.544921	0.859571	0.830807	2.82186	2.53438	3.00196	3.41324	GOLPH3L	4	98470463	98510634	+	2991	protein_coding	PF05719:Golgi phosphoprotein 3 (GPP34)	-
ENSSSCG00000050122	1.15117	0.263192	0.378036	0.131411	3.86409	1.30569	0.318414	0.52754	-	9	64029094	64035314	-	1327	lncRNA	-	-
ENSSSCG00000038553	0.39906	1.98441	0.712577	2.14675	2.63556	2.05095	1.00032	0.883895	TSPO2	7	36347060	36352495	+	792	protein_coding	PF03073:TspO/MBR family	-
ENSSSCG00000031166	2.85889	7.29885	7.47161	10.6609	1.55693	3.78307	5.96373	4.76741	ZNF296	6	51504388	51508324	-	1603	protein_coding	-	-
ENSSSCG00000009220	0.0209906	0.185564	0.0749633	0.0694888	0.0452056	0.0970923	0.0420935	0.0581162	DMP1	8	131285239	131472785	-	5019	protein_coding	PF07263:Dentin matrix protein 1 (DMP1)	-
ENSSSCG00000044930	0.679007	0.183415	0.197587	0.274735	0.415949	0.434278	0.423624	0.350925	-	5	64049861	64054758	+	3491	lncRNA	-	-
ENSSSCG00000046700	8.81868	3.21935	5.15527	2.28078	12.8875	5.58448	5.13168	7.32484	-	12	52759334	52765541	-	669	protein_coding	PF00651:BTB/POZ domain	BTB
ENSSSCG00000007718	139.623	326.946	155.356	84.6524	226.947	231.83	141.129	156.049	CLDN4	3	11039706	11053925	+	3778	protein_coding	PF00822:PMP-22/EMP/MP20/Claudin family	-
ENSSSCG00000000145	50.7372	22.0998	15.4262	6.75572	54.9583	48.9535	56.8836	60.6819	-	5	11264590	11422660	+	2065	protein_coding	PF00063:Myosin head (motor domain)|PF02736:Myosin N-terminal SH3-like domain	Myosin_head
ENSSSCG00000012548	1.82597	0.728936	0.773877	0.87824	2.85771	1.99482	1.12152	1.72576	PWWP3B	X	86785325	86814629	+	5510	protein_coding	-	-
ENSSSCG00000039191	34.786	15.2318	12.5963	12.4879	46.6487	45.9826	45.6095	48.1862	CBX5	5	19450008	19484463	-	5247	protein_coding	PF01393:Chromo shadow domain|PF00385:Chromo (CHRromatin Organisation MOdifier) domain	Chromo
ENSSSCG00000050920	0.444522	0.0944649	0.244233	0.240547	0.824776	0.421773	0.548569	0.568034	-	15	120756302	120760894	-	3081	lncRNA	-	-
ENSSSCG00000005380	0.183319	0.0389568	0.0251801	0.0525177	0.0425166	0.0869685	0.0636263	0.0234254	COL15A1	1	240653017	240829188	+	7471	protein_coding	PF01391:Collagen triple helix repeat (20 copies)|PF13385:Concanavalin A-like lectin/glucanases superfamily|PF06482:Collagenase NC10 and Endostatin	Collagen
ENSSSCG00000026951	8.89191	21.0038	79.6604	122.868	7.12512	17.9983	54.3181	59.247	PSMB8	7	25053132	25073046	-	2885	protein_coding	PF00227:Proteasome subunit	Proteasome
ENSSSCG00000010454	4.67994	11.0483	32.3188	32.6361	4.96303	29.2455	52.4792	61.1837	IFIT5	14	101254768	101267654	+	5943	protein_coding	-	-
ENSSSCG00000004739	0.951515	0.378528	0.317159	0.206998	1.19907	1.26309	1.3793	1.5355	MGA	1	129594794	129697408	-	9688	protein_coding	PF00010:Helix-loop-helix DNA-binding domain|PF00907:T-box|PF16059:Domain of unknown function (DUF4801)	T-box
ENSSSCG00000016887	41.5455	18.2972	11.9077	6.37983	17.5727	20.0383	26.7239	29.3428	ITGA2	16	32336292	32437103	+	4018	protein_coding	PF01839:FG-GAP repeat|PF00092:von Willebrand factor type A domain|PF08441:Integrin alpha	VWA
ENSSSCG00000003599	0.305899	1.14931	0.546226	0.177218	2.66151	3.99328	3.03651	2.91347	-	6	88047138	88061913	+	1722	protein_coding	PF00278:Pyridoxal-dependent decarboxylase, C-terminal sheet domain|PF02784:Pyridoxal-dependent decarboxylase, pyridoxal binding domain	-
ENSSSCG00000030277	3.88365	9.10516	34.3616	43.7345	3.63037	14.4844	39.7192	31.8625	ENDOV	12	2076491	2098762	-	10037	protein_coding	PF04493:Endonuclease V	-
ENSSSCG00000025206	7.40682	17.2934	36.7893	33.8144	2.58023	4.12891	6.46436	6.38571	RNF19B	6	89220724	89257057	-	6806	protein_coding	PF01485:IBR domain, a half RING-finger domain	IBR
ENSSSCG00000023305	15.0503	37.7818	26.8743	7.58183	1.83201	5.04458	5.74096	7.06567	-	6	18666566	18673673	+	322	protein_coding	-	-
ENSSSCG00000044019	0	0.120866	0.026041	0.00905223	0.179022	0.0337283	0.0548348	0.0363395	-	6	60379623	60409465	+	4816	protein_coding	PF05729:NACHT domain|PF02758:PAAD/DAPIN/Pyrin domain	NACHT
ENSSSCG00000051121	0.302214	0	0.0359764	0.125059	0.0260341	0.124257	0.0606046	0.133877	-	9	21773065	21775683	-	1743	lncRNA	-	-
ENSSSCG00000005311	0	0.240833	0.155664	0.018037	0.0563228	0	0.0218522	0	-	1	236345913	236373054	-	2417	protein_coding	-	-
ENSSSCG00000047811	0	0.0555697	0.00598633	0.0166475	0.0129959	0.010338	0	0	-	9	117900278	117911341	-	10475	lncRNA	-	-
ENSSSCG00000029158	0	0.150918	0.0162579	0	0.0235299	0.0421145	0	0	ZMAT2	2	142411089	142419358	+	3857	protein_coding	PF12171:Zinc-finger double-stranded RNA-binding	-
ENSSSCG00000045508	1.63918	3.89477	13.9952	13.7252	2.39999	7.77029	11.9384	11.956	CCDC180	1	239209343	239368555	+	8773	protein_coding	PF14643:Domain of unknown function (DUF4455)|PF14644:Domain of unknown function (DUF4456)	-
ENSSSCG00000039045	7.3026	3.10943	1.79447	0.845573	11.4417	11.0012	9.50536	9.79395	SLC26A2	2	150996727	151022148	+	3145	protein_coding	PF00916:Sulfate permease family|PF01740:STAS domain	Sulfate_transp
ENSSSCG00000048924	0.398916	1.23849	0.768853	1.5407	0.24546	0.312413	0.247609	0.1683	-	8	53659847	53664414	+	2773	lncRNA	-	-
ENSSSCG00000024674	2.32303	0.98212	0.78803	0.862374	4.0393	3.80541	4.21601	4.58877	ABL2	9	120892926	120985119	-	8594	protein_coding	PF00017:SH2 domain|PF08919:F-actin binding|PF07714:Protein tyrosine kinase	Pkinase_Tyr
ENSSSCG00000008852	0.574551	0.158726	0.202079	0.21614	1.15862	1.27511	0.916505	1.22921	MAP9	8	42681278	42733955	-	4034	protein_coding	-	-
ENSSSCG00000044373	0.93678	3.18518	1.02939	0.894573	0.248303	0.66663	0.0722529	0.159609	-	4	94525108	94527090	-	731	lncRNA	-	-
ENSSSCG00000023324	3.70841	1.61932	1.19552	0.840863	7.65155	6.64363	6.85287	6.85504	-	9	45743431	45825195	+	13480	protein_coding	PF05964:F/Y-rich N-terminus|PF00628:PHD-finger|PF05965:F/Y rich C-terminus|PF00856:SET domain|PF02008:CXXC zinc finger domain|PF13771:PHD-like zinc-binding domain	SET
ENSSSCG00000001233	7.3409	17.2106	48.5948	50.8478	6.95046	21.4813	33.1224	31.8968	TRIM26	7	22756345	22780174	-	3186	protein_coding	PF00643:B-box zinc finger|PF00622:SPRY domain|PF15227:zinc finger of C3HC4-type, RING|PF13765:SPRY-associated domain	SPRY
ENSSSCG00000004705	0.256906	0.0779315	0.161909	0.175099	0.138862	0.233005	0.383866	0.26778	MAP1A	1	127916644	127936955	-	10457	protein_coding	-	-
ENSSSCG00000027325	0.328292	1.18727	0.248695	0.3705	0.642739	0.21474	0.0299246	0.198313	TRNP1	6	84293619	84300010	+	1765	protein_coding	-	-
ENSSSCG00000028662	2.4064	0.979697	1.15134	0.686093	2.7772	2.29599	1.69707	1.95094	PDE3A	5	52413105	52738829	-	4575	protein_coding	PF00233:3'5'-cyclic nucleotide phosphodiesterase	-
ENSSSCG00000012532	0.861399	0.23076	0.341811	0.540083	0.607131	0.670777	0.235556	0.375809	TCEAL1	X	84518623	84521016	+	2018	protein_coding	PF04538:Brain expressed X-linked like family	-
ENSSSCG00000037406	0.54595	0.146254	0.393887	0.136921	0.313537	0.340108	0.215647	0.183219	TLCD5	9	47464905	47472786	+	3184	protein_coding	PF03798:TLC domain	LAG1
ENSSSCG00000045345	0.247637	0.82095	1.24234	0.819795	0.167613	0.218181	0.12415	0.137125	-	17	7469438	7478301	+	2978	lncRNA	-	-
ENSSSCG00000035996	0.291268	0.0482797	0.0866834	0.265165	0.0501824	0.164666	0.102217	0.0645143	-	9	134998048	135006940	+	3617	lncRNA	-	-
ENSSSCG00000011874	7.63588	17.5235	41.5112	35.6494	3.13751	15.2437	23.2492	25.3197	PARP14	13	137809503	137865383	-	5843	protein_coding	PF02825:WWE domain|PF00644:Poly(ADP-ribose) polymerase catalytic domain|PF01661:Macro domain	A1pp
ENSSSCG00000005170	2.99781	1.30143	1.17894	1.1353	5.04962	5.18616	6.42766	7.10687	DENND4C	1	203449834	203601295	-	7872	protein_coding	PF02141:DENN (AEX-3) domain|PF03455:dDENN domain|PF03456:uDENN domain	DENN
ENSSSCG00000038471	4.35938	10.2167	24.1745	26.1272	1.86204	4.31294	6.593	5.61243	NUAK2	9	65980040	66001718	-	2900	protein_coding	PF00069:Protein kinase domain	Pkinase
ENSSSCG00000036787	0.209276	0.0272069	0.0439636	0.040753	0.212094	0.177152	0.0740596	0.109067	APOLD1	5	59667585	59673650	-	4279	protein_coding	PF05461:Apolipoprotein L	-
ENSSSCG00000044109	0.0241135	0.199849	0.0574107	0.119741	0.0727036	0.0619651	0.012089	0.0667625	-	9	10522744	10527852	+	4369	lncRNA	-	-
ENSSSCG00000050929	0.0291027	0.241199	0.121256	0.156559	0.0250704	0.0448717	0.0437709	0.0322304	-	1	27039708	27043396	-	3620	pseudogene	PF08333:Protein of unknown function (DUF1725)	-
ENSSSCG00000041326	0.0588229	0.487515	0.315109	0.486829	0	0	0.0294902	0	-	AEMK02000452.1	2347502	2351126	-	1791	lncRNA	-	-
novel.412	0.0187994	0.270064	7.11662	13.6917	0	0.15459	3.1479	3.60183	-	5	63670308	63681369	-	2802	-	PF14670:Coagulation Factor Xa inhibitory site|PF00431:CUB domain|PF00089:Trypsin|PF00084:Sushi repeat (SCR repeat)	Trypsin
ENSSSCG00000040632	0.183589	0.0156057	0.0336229	0.0467512	0.158152	0.0580645	0.0849601	0.17204	-	4	94297627	94301708	-	3730	protein_coding	-	-
ENSSSCG00000050221	0.0118028	0.169554	0.0983526	0.0976821	0.0711723	0.0970561	0.0236688	0.0392138	-	9	129605449	129771910	+	4463	lncRNA	-	-
ENSSSCG00000038965	0.0178441	0.256342	0.148695	0.132913	0.0153718	0.0550256	0.0715676	0	ARC	4	1517980	1521403	+	2952	protein_coding	-	-
ENSSSCG00000004758	0.0435482	0.221365	0.0725773	0.028833	0.0300115	0.0179051	0	0	RHOV	1	130439220	130445661	+	6048	protein_coding	PF00071:Ras family	Ras
ENSSSCG00000006764	2.48281	1.0233	0.671003	0.244357	0.150295	0.193129	0.188391	0.237807	PTPN22	4	106686604	106758099	+	3925	protein_coding	PF00102:Protein-tyrosine phosphatase	Y_phosphatase
ENSSSCG00000004939	0.274258	0.0707159	0.185008	0.0378302	0.0236259	0.0281908	0.00916641	0.0101244	MEGF11	1	163894278	164275404	-	5762	protein_coding	-	-
ENSSSCG00000040495	2.21198	0.625295	1.6534	1.14949	1.46236	1.37478	1.90842	1.02546	-	AEMK02000567.1	14158	15389	+	1024	protein_coding	-	-
ENSSSCG00000014112	1.00117	0.373222	0.473855	0.299488	1.99507	1.69862	1.9956	2.27096	JMY	2	88022709	88089426	+	4367	protein_coding	PF15920:N-terminal of Junction-mediating and WASP homolog-associated|PF15871:Junction-mediating and -regulatory protein	-
ENSSSCG00000015129	10.3031	4.63369	3.39192	3.37922	16.391	15.6706	15.2273	15.2329	ARHGEF12	9	47475805	47618361	+	7173	protein_coding	PF00595:PDZ domain (Also known as DHR or GLGF)|PF09128:Regulator of G protein signalling-like domain|PF00621:RhoGEF domain	RhoGEF
ENSSSCG00000016261	5.00703	11.5517	32.9229	33.3202	5.07048	19.6187	33.6951	30.2115	SP110	15	131169917	131226714	-	3356	protein_coding	PF01342:SAND domain|PF03172:HSR domain	Sp100
novel.491	8.14895	18.9598	42.3639	58.0799	13.7139	14.0664	16.3415	17.9733	-	7	115363665	115370877	-	1532	-	PF06140:Interferon-induced 6-16 family	-
novel.176	2.01053	0.748371	2.21703	2.22444	1.38557	2.32765	3.24668	3.46882	-	15	117949884	118057146	-	2489	-	-	-
ENSSSCG00000001559	1.29416	0.347864	0.541294	0.492114	0.964195	0.826918	0.73649	1.16209	PNPLA1	7	31988396	32025245	+	1506	protein_coding	PF01734:Patatin-like phospholipase	-
ENSSSCG00000032157	3.079	0.82762	0.891566	0.413228	0.860235	1.28306	0.750951	1.3824	GVQW3	9	10567414	10568046	+	633	protein_coding	-	-
ENSSSCG00000010772	1.61904	3.93965	2.12202	1.15046	0.253584	0.571541	0.245965	0.36223	ADAM8	14	141221197	141232306	-	3221	protein_coding	PF01421:Reprolysin (M12B) family zinc metalloprotease|PF00200:Disintegrin|PF01562:Reprolysin family propeptide|PF08516:ADAM cysteine-rich	-
ENSSSCG00000016974	3.5622	1.6028	1.23603	0.68746	6.54461	6.48573	7.02815	6.6022	MAP1B	16	48403526	48498896	+	16488	protein_coding	-	-
ENSSSCG00000033787	0.647491	1.61815	8.63286	11.9624	0.454804	3.70661	11.0368	9.93981	-	14	51624942	51647714	+	5288	protein_coding	PF01619:Proline dehydrogenase	-
ENSSSCG00000001463	2.38864	5.77925	44.9274	77.0985	2.12267	6.09941	26.5219	33.3872	PSMB9	7	25055594	25078594	+	2095	protein_coding	PF00227:Proteasome subunit	Proteasome
ENSSSCG00000014291	5.14954	2.30246	1.96165	1.40969	7.20005	7.39416	7.62584	7.84379	AFF4	2	135200076	135283916	-	6649	protein_coding	PF05110:AF-4 proto-oncoprotein	AF-4
ENSSSCG00000033390	2.99517	1.11526	0.426313	0.377217	1.96318	3.04525	2.67675	3.10073	-	3	38789976	38792592	+	1618	pseudogene	PF01352:KRAB box	KRAB
ENSSSCG00000037535	0.667	0.188991	0.203593	0.0849263	1.79742	1.17783	0.668785	0.662921	SLC34A1	2	80548232	80563321	-	3080	protein_coding	PF02690:Na+/Pi-cotransporter	Na_Pi_cotrans
ENSSSCG00000015329	1.91224	0.82894	0.548968	0.447812	2.56893	2.55336	1.97901	1.88623	PPP1R9A	9	74635280	74940362	+	8567	protein_coding	PF07647:SAM domain (Sterile alpha motif)|PF00595:PDZ domain (Also known as DHR or GLGF)	SAM_2
novel.269	2.70905	0.665249	0.955532	0.996469	1.21006	1.65014	1.30785	2.33348	-	2	59831567	59835599	+	525	-	PF08333:Protein of unknown function (DUF1725)	-
ENSSSCG00000013303	8.67627	19.5226	16.3132	13.0443	9.75304	11.2937	11.7992	12.314	ABTB2	2	26548852	26782178	+	5197	protein_coding	PF12796:Ankyrin repeats (3 copies)|PF00651:BTB/POZ domain	BTB
ENSSSCG00000023684	57.6024	129.121	116.14	110.888	22.1627	30.297	32.0448	28.3525	MT1A	6	18660642	18673766	+	1251	protein_coding	PF00131:Metallothionein	-
ENSSSCG00000001869	0.422131	0.141608	0.296125	0.212113	0.84417	0.449402	0.778497	0.73464	PEAK1	7	57223851	57503639	-	6988	protein_coding	PF00069:Protein kinase domain	Pkinase
ENSSSCG00000006970	1.76493	0.747324	0.687251	0.511925	0.447593	1.02577	1.14118	1.45226	DLC1	17	1170195	1637162	-	6387	protein_coding	PF01852:START domain|PF00620:RhoGAP domain|PF07647:SAM domain (Sterile alpha motif)	START
ENSSSCG00000000668	2.4489	5.8994	12.5355	10.0122	3.81837	9.89263	6.7034	8.8143	APOBEC1	5	62810879	62820173	-	2151	protein_coding	PF08210:APOBEC-like N-terminal domain	-
ENSSSCG00000010219	2.44604	1.07984	0.965733	1.02745	7.41201	6.31093	6.10065	6.05764	ARID5B	14	65408597	65598486	+	8571	protein_coding	PF01388:ARID/BRIGHT DNA binding domain	ARID
ENSSSCG00000025593	3.20846	7.34597	29.2736	33.9288	3.18986	11.1362	31.2671	31.4198	-	7	25043722	25057148	-	4794	protein_coding	PF00005:ABC transporter|PF00664:ABC transporter transmembrane region	ABC_membrane
ENSSSCG00000000837	0.123128	0.382676	0.531336	0.605051	0.0331464	0.0632814	0.308645	0.238632	CHST11	5	79787995	80067816	-	6845	protein_coding	PF03567:Sulfotransferase family	-
ENSSSCG00000036781	1.02685	0.38315	0.539755	0.231774	0.597373	0.712797	0.775539	0.974746	PRELID3A	6	97146166	97172533	-	3950	protein_coding	PF04707:PRELI-like family	MSF1
ENSSSCG00000009021	2.53615	1.14224	0.944843	0.849363	2.51231	2.5272	2.33195	2.45712	LRBA	8	77970069	78680275	+	14269	protein_coding	PF15787:Domain of unknown function (DUF4704)|PF13385:Concanavalin A-like lectin/glucanases superfamily|PF06469:Domain of Unknown Function (DUF1088)|PF02138:Beige/BEACH domain|PF14844:PH domain associated with Beige/BEACH	Beach
ENSSSCG00000040689	0.852913	2.41282	2.55863	2.93649	0.61718	1.57806	2.36034	2.04029	APOA4	9	44201508	44204206	-	1544	protein_coding	PF01442:Apolipoprotein A1/A4/E domain	-
ENSSSCG00000002908	0.397466	1.21431	2.83892	4.93425	0.120845	0.384519	0.539187	0.543754	ZBTB32	6	45141895	45145898	+	2253	protein_coding	-	-
ENSSSCG00000005498	2.71231	1.20064	0.566457	0.229726	1.63282	1.45104	1.16099	1.62487	PAPPA	1	256544928	256780779	+	6642	protein_coding	PF13385:Concanavalin A-like lectin/glucanases superfamily|PF05572:Pregnancy-associated plasma protein-A|PF00084:Sushi repeat (SCR repeat)	Sushi
ENSSSCG00000040013	2.00762	0.874211	0.88845	0.469433	6.62852	5.0785	3.50217	3.58718	MTUS1	17	5329744	5507189	-	7058	protein_coding	-	-
ENSSSCG00000024998	1.70943	0.652988	0.276352	0.244526	2.49067	2.47298	1.10035	0.934889	PCDHA11	2	142538379	142541234	+	2496	protein_coding	PF00028:Cadherin domain|PF08266:Cadherin-like	Cadherin
ENSSSCG00000026991	0.63862	0.242823	0.196189	0.130713	1.18901	0.832894	0.344263	0.448688	LURAP1	6	165187726	165207756	-	7671	protein_coding	PF14854:Leucine rich adaptor protein	-
ENSSSCG00000048494	0.258915	0.0690618	0.0106283	0.0369454	0.130748	0.0825943	0.0984721	0.0988764	-	14	127593170	127642878	+	5900	lncRNA	-	-
ENSSSCG00000023143	2.32394	14.5523	8.29943	14.1044	10.677	8.75877	7.76719	3.43159	SNORD34	6	54567451	54567518	+	68	snoRNA	-	-
ENSSSCG00000018214	2.19483	13.7439	6.09649	17.5593	10.7141	1.50403	1.46714	0.810237	ssc-mir-24-1	2	65308453	65308524	+	72	miRNA	-	-
ENSSSCG00000042799	0.0206168	0.129101	0.0490855	0.0398133	0.0355205	0.0282558	0.0344533	0.0304434	-	5	31271922	31288534	-	7665	lncRNA	-	-
ENSSSCG00000008326	2.73977	1.08535	0.584607	0.620348	2.36016	2.01915	2.20286	1.77473	TGFA	3	71948137	72050488	+	2038	protein_coding	-	-
ENSSSCG00000024591	0.393547	0.131287	0.813226	0.970974	0.166311	0.381626	0.990223	1.15128	ETV1	9	83320887	83418903	-	7094	protein_coding	PF00178:Ets-domain|PF04621:PEA3 subfamily ETS-domain transcription factor N terminal domain	ETS_PEA3_N
ENSSSCG00000017694	8.80295	4.06867	3.36387	2.39517	9.4836	10.0959	10.8751	10.7786	ACACA	12	38581449	38875134	-	10029	protein_coding	PF02786:Carbamoyl-phosphate synthase L chain, ATP binding domain|PF01039:Carboxyl transferase domain|PF00289:Biotin carboxylase, N-terminal domain|PF02785:Biotin carboxylase C-terminal domain|PF00364:Biotin-requiring enzyme|PF08326:Acetyl-CoA carboxylase, central region	Carboxyl_trans
ENSSSCG00000018063	19.8499	44.2776	44.0664	52.6698	47.6882	43.5987	28.1399	27.2933	-	MT	2274	3844	+	1571	Mt_rRNA	-	-
ENSSSCG00000011393	0	0.0739635	0.45151	0.498551	0.00640652	0.0305775	0.0820254	0.164724	UBA7	13	32322032	32341301	-	7083	protein_coding	PF09358:Ubiquitin fold domain|PF16191:Ubiquitin-activating enzyme E1 four-helix bundle|PF10585:Ubiquitin-activating enzyme active site|PF16190:Ubiquitin-activating enzyme E1 FCCH domain|PF00899:ThiF family	-
ENSSSCG00000031384	0.194137	0	0.102714	0.107114	0.483134	0.199552	0.216285	0.238891	-	2	142977983	142980435	+	2442	pseudogene	PF16492:Cadherin cytoplasmic C-terminal|PF00028:Cadherin domain|PF08266:Cadherin-like	Cadherin
ENSSSCG00000003715	0.0968702	0	0.076878	0.106895	0.129809	0.0442543	0.107922	0.143041	ZNF521	6	109833615	110124798	-	4894	protein_coding	PF13912:C2H2-type zinc finger	-
ENSSSCG00000045478	0	0.235242	0	0.0587277	0.0815041	0.218817	0	0.0261954	-	2	82669637	82672152	+	2227	lncRNA	-	-
ENSSSCG00000032592	0.47032	0	0.124418	0.172998	0.225086	0.107431	0.0523977	0.231496	TRAV3	7	77481930	77483028	-	1008	protein_coding	PF07686:Immunoglobulin V-set domain	V-set
ENSSSCG00000015270	0.148151	0	0.0391917	0	0.0283609	0	0	0	FMOD	9	64062999	64073859	-	3200	protein_coding	PF13855:Leucine rich repeat|PF01462:Leucine rich repeat N-terminal domain	-
ENSSSCG00000044784	0.172457	0	0	0	0.0660275	0	0	0.0212212	-	4	1323556	1326628	+	2749	lncRNA	-	-
ENSSSCG00000034914	0	0.107618	0.0128814	0.0179111	0	0	0	0	-	5	63429664	63514566	-	4868	protein_coding	PF00530:Scavenger receptor cysteine-rich domain	SRCR
ENSSSCG00000044982	0	0.163254	0	0	0	0	0	0	-	3	10461665	10471814	-	3209	lncRNA	-	-
ENSSSCG00000023737	41.2562	91.4717	37.5612	39.3889	9.43941	7.80287	8.93519	10.0153	CSF2	2	134354724	134357155	+	798	protein_coding	PF01109:Granulocyte-macrophage colony-stimulating factor	-
novel.538	0.386644	0.140294	0.0893063	0.0620883	0.318159	0.207612	0.0983662	0.146993	-	9	137760676	137784055	+	9128	-	PF00429:ENV polyprotein (coat polyprotein)	-
ENSSSCG00000029507	0.222057	0.565449	1.19529	1.00279	0.399215	0.565666	0.696997	0.523922	RASGEF1B	8	136071354	136600317	+	10912	protein_coding	PF00617:RasGEF domain|PF00618:RasGEF N-terminal motif	-
ENSSSCG00000006579	15.4735	35.1984	31.8433	33.3778	20.7034	23.6885	20.1364	16.1338	S100A3	4	96084088	96086827	+	640	protein_coding	PF01023:S-100/ICaBP type calcium binding domain	-
ENSSSCG00000000753	13.2826	6.19027	4.48815	3.0539	18.8881	17.3429	17.1253	16.0131	WNK1	5	68001104	68140757	+	7880	protein_coding	PF00069:Protein kinase domain|PF12202:Oxidative-stress-responsive kinase 1 C-terminal domain	Pkinase
ENSSSCG00000001394	0.392372	1.57176	23.2961	31.7021	0.211254	3.93233	11.065	10.1031	-	7	23599281	23607377	+	1074	protein_coding	PF07654:Immunoglobulin C1-set domain|PF00129:Class I Histocompatibility antigen, domains alpha 1 and 2	MHC_I
ENSSSCG00000006001	0.565268	0.218626	0.201873	0.163739	0.279995	0.217888	0.255051	0.172155	ENPP2	4	19180234	19433492	+	7455	protein_coding	PF01663:Type I phosphodiesterase / nucleotide pyrophosphatase|PF01033:Somatomedin B domain|PF01223:DNA/RNA non-specific endonuclease	Somatomedin_B
ENSSSCG00000035371	1.37565	0.443378	0.54587	1.96868	0.148131	0.0589175	0.80461	0.666528	-	17	12428893	12498590	+	1838	protein_coding	PF05679:Chondroitin N-acetylgalactosaminyltransferase	-
ENSSSCG00000034348	0.668961	0.287245	0.232079	0.129711	1.24475	0.864436	0.490607	0.444513	NBEA	11	11084534	11722852	+	13780	protein_coding	PF02138:Beige/BEACH domain|PF13385:Concanavalin A-like lectin/glucanases superfamily|PF06469:Domain of Unknown Function (DUF1088)|PF15787:Domain of unknown function (DUF4704)|PF14844:PH domain associated with Beige/BEACH	Beach
ENSSSCG00000007000	23.6357	11.1118	8.60964	5.72828	30.3508	34.0272	40.8392	40.4043	FAT1	17	8448760	8580715	+	15244	pseudogene	PF02210:Laminin G domain|PF07645:Calcium-binding EGF domain|PF00008:EGF-like domain|PF00028:Cadherin domain	Laminin_G_2
ENSSSCG00000038460	0.699094	1.77862	4.02562	4.49411	0.224086	0.501344	1.97248	2.0526	FOXF1	6	2592993	2597659	-	3240	protein_coding	PF00250:Forkhead domain	Fork_head
ENSSSCG00000032434	76.8692	168.183	157.081	150.062	11.1823	23.5145	28.9361	31.377	PLAUR	6	50489777	50505418	-	1400	protein_coding	PF00021:u-PAR/Ly-6 domain	-
ENSSSCG00000010664	0.170645	0.0235713	0.0126963	0.0970947	0.119438	0.153479	0.0106938	0.0708691	ENO4	14	127036991	127066048	+	4939	protein_coding	PF00113:Enolase, C-terminal TIM barrel domain|PF03952:Enolase, N-terminal domain	-
ENSSSCG00000012265	0.0471795	0.364948	0.112327	0.0780932	0.345462	0.339468	0.0946115	0.026125	CHST7	X	41193018	41232589	+	2233	protein_coding	PF00685:Sulfotransferase domain	Sulfotransfer_1
ENSSSCG00000049608	0.0169294	0.130954	0.0302299	0.0490388	0.0437513	0.0348032	0.0254621	0.0281233	-	9	113139642	113145912	+	6223	pseudogene	PF08333:Protein of unknown function (DUF1725)	-
ENSSSCG00000048534	0.0160304	0.124	0.0763321	0.0265341	0.00690466	0	0	0	-	6	135635632	135644129	-	6572	protein_coding	-	-
novel.432	0.666287	1.99228	0.793166	0.713617	0.641496	0.443152	0.275088	0.0434056	-	6	58335433	58339046	+	1344	-	-	-
ENSSSCG00000050692	4.97034	1.99236	1.3922	0.483947	12.5092	10.4684	8.35494	9.92972	-	5	22489711	22491128	-	1081	lncRNA	-	-
ENSSSCG00000024336	2.38923	5.46751	2.95618	1.99294	2.18784	2.53322	2.13154	2.16681	TMPRSS2	13	204876561	204902561	-	2800	protein_coding	PF00089:Trypsin|PF15494:Scavenger receptor cysteine-rich domain	Trypsin
ENSSSCG00000023320	3.11566	6.80009	11.2032	13.0437	4.16989	8.61881	15.8671	16.7516	CYP3A29	3	6615343	6822817	+	15605	protein_coding	PF00067:Cytochrome P450	p450
ENSSSCG00000033637	0.159624	0.491377	0.190021	0.283088	0.392878	0.363312	0.354399	0.265169	-	13	147647080	147680114	-	4620	protein_coding	-	-
ENSSSCG00000011212	0.848021	0.261517	0.399107	0.326436	0.492679	0.182443	0.23729	0.262091	-	13	12336972	12507680	+	2671	pseudogene	PF00104:Ligand-binding domain of nuclear hormone receptor|PF00105:Zinc finger, C4 type (two domains)	zf-C4
ENSSSCG00000049455	0.428259	0.0394372	0.29739	0.47258	0.276692	0.403521	0.465189	0.474285	-	6	13288935	13295273	+	1476	lncRNA	-	-
ENSSSCG00000009490	0.123483	0.0113712	0.0489992	0.0936806	0.150697	0.169237	0.0309534	0.113962	DCT	11	63584866	63678314	-	5119	protein_coding	PF00264:Common central domain of tyrosinase	-
ENSSSCG00000031550	0.274354	0.0252644	0.0816495	0.0189217	0.354511	0.305506	0.160468	0.253199	C1orf105	9	114814229	114851788	+	2304	protein_coding	PF15081:Domain of unknown function (DUF4548)	-
ENSSSCG00000027434	0.0229125	0.303833	0.0545514	0.189628	0.197379	0.0235516	0.114869	0.05075	OLFM2	2	68734080	68807191	-	2299	protein_coding	PF12308:Neurogenesis glycoprotein|PF02191:Olfactomedin-like domain	-
ENSSSCG00000041239	0.608384	0.0560243	0.301765	0	0.262045	0.208451	0.101669	0.0561473	-	1	274277040	274280751	+	1039	lncRNA	-	-
ENSSSCG00000051629	0.102151	0.0094068	0.0304008	0.00704517	0.0293325	0.00875002	0.0170707	0.00942745	-	12	19654978	19702215	-	6188	lncRNA	-	-
novel.574	1.23321	0.259573	0.139814	0.097203	0.961171	0.72435	0.0588817	0.45525	-	9	137581536	137592870	-	897	-	-	-
ENSSSCG00000048294	0.0400882	0.210422	0.107375	0.141005	0.0172669	0.0206032	0.0100489	0.0221983	-	10	24943854	24949109	+	5256	protein_coding	-	-
ENSSSCG00000011559	5.17172	11.5694	23.6352	28.5417	7.19345	8.29811	11.4841	10.3654	-	13	66179116	66194639	+	2088	protein_coding	PF15037:Interleukin-17 receptor extracellular region	-
ENSSSCG00000021815	5.01071	11.3194	38.5452	52.3619	1.42061	4.20513	12.5921	12.9599	-	10	65022536	65054379	+	1661	protein_coding	-	-
ENSSSCG00000004242	0.489813	0.185577	0.558097	0.318511	1.08501	1.11484	0.975232	1.27089	TBC1D32	1	41057838	41265375	+	7528	protein_coding	PF14961:Broad-minded protein	-
ENSSSCG00000007554	10.0056	22.0113	22.8325	28.7155	5.70201	7.40501	9.93982	7.94421	ZFAND2A	3	756433	775796	-	1711	protein_coding	PF01428:AN1-like Zinc finger	zf-AN1
ENSSSCG00000011425	0.958535	0.373136	0.2334	0.126207	1.14476	1.198	0.993866	1.19425	RAD54L2	13	33771814	33885848	+	4836	protein_coding	PF00271:Helicase conserved C-terminal domain|PF00176:SNF2 family N-terminal domain	SNF2_N
ENSSSCG00000032857	160.284	345.267	270.566	315.811	109.703	110.725	100.318	107.305	S100A12	4	96225693	96227137	+	467	protein_coding	PF01023:S-100/ICaBP type calcium binding domain	-
ENSSSCG00000002408	4.22965	1.92893	1.59844	1.84473	5.73724	5.05152	5.10262	4.86266	ADCK1	7	100777204	100902949	+	3923	protein_coding	PF03109:ABC1 family	ABC1
novel.173	0.865208	2.53084	2.6658	2.48516	1.75372	1.72637	1.17371	1.29638	-	15	134622694	134623833	+	1035	-	-	-
ENSSSCG00000030000	0.22495	0.596593	0.47309	0.291671	0.0839724	0.0847824	0.225552	0.0996505	KLHL17	6	63322184	63336139	+	7025	protein_coding	PF00651:BTB/POZ domain|PF01344:Kelch motif|PF07707:BTB And C-terminal Kelch	BACK
novel.545	0.720457	0.290258	0.134008	0.0993772	2.64416	1.40396	1.0008	0.731395	-	9	138182040	138202080	+	7019	-	-	-
ENSSSCG00000009542	0.260573	0.819537	6.68109	12.4914	0.448939	0.824127	3.69798	3.01897	TNFSF13B	11	75599598	75633041	+	2628	protein_coding	PF00229:TNF(Tumour Necrosis Factor) family	-
ENSSSCG00000003149	0.108554	0.41985	0.339218	0.291984	0.210405	0.209216	0.108845	0.0901655	TULP2	6	54175377	54186677	-	3882	protein_coding	PF01167:Tub family|PF16322:Tubby N-terminal	Tub
ENSSSCG00000035355	7.83509	3.64085	2.53506	1.76244	9.15509	8.87964	9.12511	9.03313	F2R	2	85641474	85656636	+	2622	protein_coding	PF00001:7 transmembrane receptor (rhodopsin family)	7tm_1
ENSSSCG00000051601	0.0987364	0.0181847	0.0261197	0.0499376	0.028352	0.0394685	0.0110001	0.0242995	-	2	100293523	100444422	-	9603	lncRNA	-	-
novel.314	0.463424	2.73123	0.919454	1.02277	0.266143	0.47635	0	0	-	3	1823563	1826088	-	341	-	-	-
ENSSSCG00000014976	4.89663	2.26576	4.39991	4.91217	8.12261	7.19624	10.6716	10.0689	ARHGAP42	9	31720605	31994581	+	3905	protein_coding	PF00169:PH domain|PF14604:Variant SH3 domain|PF16746:BAR domain of APPL family|PF00620:RhoGAP domain	RhoGAP
ENSSSCG00000015814	1.36206	0.585333	0.394099	0.414897	1.44223	1.507	1.62178	1.27799	-	15	47730506	47861057	-	5569	protein_coding	PF05010:Transforming acidic coiled-coil-containing protein (TACC)	-
ENSSSCG00000008467	6.34703	3.00169	2.58901	2.27749	7.92996	7.86537	6.77345	6.7244	EML4	3	98005811	98155831	-	5934	protein_coding	PF03451:HELP motif	-
ENSSSCG00000006776	18.8795	40.2305	128.834	144.232	16.1193	43.6853	112.932	96.6672	MOV10	4	107738112	107763596	-	4400	protein_coding	PF13604:AAA domain|PF13087:AAA domain	-
ENSSSCG00000021569	0.831565	2.00491	1.87184	2.2023	0.690299	0.71489	0.682193	0.418607	MMP25	3	39130777	39142303	-	3484	protein_coding	PF00045:Hemopexin|PF01471:Putative peptidoglycan binding domain|PF00413:Matrixin	Hemopexin
ENSSSCG00000031244	0.278905	0.821874	0.55336	0.569373	0.68875	0.707155	0.503373	0.761903	GAP43	13	144364314	144855433	-	2833	protein_coding	PF05160:DSS1/SEM1 family	-
ENSSSCG00000034192	0.147276	0.433993	0.245451	0.186896	0.118413	0.0807383	0.0295341	0.0869891	GNAO1	6	29416708	29592516	-	5365	protein_coding	PF00503:G-protein alpha subunit	G-alpha
ENSSSCG00000034216	53.4624	113.116	277.285	343.166	55.9861	92.8829	141.776	145.644	OGFR	17	62065456	62072950	+	2344	protein_coding	PF04664:Opioid growth factor receptor (OGFr) conserved region	-
ENSSSCG00000015200	0.170014	0.720179	0.23612	0.351766	0.439372	0.378637	0.227292	0.251047	ESAM	9	51983019	51992393	-	1859	protein_coding	PF13927:Immunoglobulin domain|PF07686:Immunoglobulin V-set domain	V-set
ENSSSCG00000017410	0.107685	0.456154	0.106826	0.401049	0.139147	0.0922405	0.143964	0.139134	HCRT	12	20581022	20589988	+	2935	protein_coding	PF03321:GH3 auxin-responsive promoter	-
ENSSSCG00000039673	0.100431	0.425425	0.259037	0.221649	0.057677	0.0344106	0.0335665	0.0926868	ASB16	12	19033480	19040434	-	3147	protein_coding	PF07525:SOCS box|PF12796:Ankyrin repeats (3 copies)|PF13857:Ankyrin repeats (many copies)	SOCS_box
ENSSSCG00000004053	0.230991	0.632589	3.39537	3.77357	0.216289	0.557452	1.05734	1.37918	TAGAP	1	8208084	8219630	+	5245	protein_coding	PF00620:RhoGAP domain	RhoGAP
ENSSSCG00000022689	6.86343	14.7336	28.0607	41.0503	5.28245	5.5321	7.89715	9.53247	GADD45B	2	76107929	76111479	-	2809	protein_coding	PF01248:Ribosomal protein L7Ae/L30e/S12e/Gadd45 family	-
ENSSSCG00000005922	0.287133	0.923041	0.683622	0.475273	0.179891	0	0.157037	0	-	4	639050	641857	-	2018	protein_coding	PF03372:Endonuclease/Exonuclease/phosphatase family	Exo_endo_phos
ENSSSCG00000042641	4.09993	1.776	4.33403	5.04905	7.06373	6.87771	4.70287	5.73926	-	X	49199176	49201313	-	1606	lncRNA	-	-
ENSSSCG00000035933	0.489387	1.22908	1.12985	1.23962	0.242728	0.106705	0.104087	0.114966	MAPK15	4	902439	915475	-	3552	protein_coding	-	-
ENSSSCG00000009051	0.47296	1.28483	2.0175	3.39239	0.84881	1.25589	1.00773	1.54954	IL15	8	85667307	85740911	-	2673	protein_coding	PF02372:Interleukin 15	-
ENSSSCG00000011514	3.73906	1.7519	1.2463	1.47712	6.45058	5.08347	5.12873	4.95804	MITF	13	51178203	51422096	+	5283	protein_coding	PF11851:Domain of unknown function (DUF3371)|PF00010:Helix-loop-helix DNA-binding domain|PF15951:MITF/TFEB/TFEC/TFE3 N-terminus	HLH
ENSSSCG00000013114	0.401925	1.14955	10.6106	19.4888	0.631373	1.48243	8.43932	9.1119	SLC15A3	2	10800547	10816519	+	2228	protein_coding	PF00854:POT family	-
ENSSSCG00000004980	0.861453	0.346162	0.221414	0.226849	0.657766	0.623862	0.922651	0.964876	THSD4	1	168751423	169323977	+	5381	protein_coding	PF05986:ADAM-TS Spacer 1|PF08686:PLAC (protease and lacunin) domain|PF00090:Thrombospondin type 1 domain	TSP_1
ENSSSCG00000036096	3.53818	7.89278	20.7842	24.5481	4.07343	4.21469	9.34988	7.98335	-	3	39261903	39265455	-	1593	lncRNA	-	-
ENSSSCG00000050605	1.36412	0.492807	0.530884	0.260531	1.22031	0.647153	0.420852	0.639151	-	15	34025835	34334601	+	2008	lncRNA	-	-
ENSSSCG00000047776	0.0483963	0.191	0.77365	0.583639	0.0416908	0.156345	0.436732	0.490035	-	15	957927	965591	-	7619	pseudogene	-	-
ENSSSCG00000015115	5.12176	2.46996	1.30906	1.25633	6.06988	6.03865	6.10025	5.83106	CBL	9	46404999	46512834	+	8814	protein_coding	PF02762:CBL proto-oncogene N-terminus, SH2-like domain|PF02761:CBL proto-oncogene N-terminus, EF hand-like domain|PF14447:Prokaryotic RING finger family 4|PF02262:CBL proto-oncogene N-terminal domain 1	-
ENSSSCG00000026129	1.55357	0.643789	0.385295	0.227688	5.54845	3.97563	2.80716	2.74211	ADGRL3	8	60630117	60792899	+	3255	protein_coding	PF02354:Latrophilin Cytoplasmic C-terminal region|PF16489:GPCR-Autoproteolysis INducing (GAIN) domain|PF01825:GPCR proteolysis site, GPS, motif|PF00002:7 transmembrane receptor (Secretin family)	7tm_2
ENSSSCG00000045173	0.279893	0.0618589	0.0166596	0	0.0241113	0.071925	0.0561285	0.0464961	-	11	5913196	5917515	+	3764	lncRNA	-	-
ENSSSCG00000002931	0.174116	0.0256541	0.0829089	0.0960677	0.139992	0.119315	0.058194	0.141408	ZNF565	6	45541304	45576890	-	4538	protein_coding	PF00096:Zinc finger, C2H2 type|PF01352:KRAB box	KRAB
ENSSSCG00000051479	0.296885	0.0468674	0.17671	0.0877527	0.182679	0.130785	0.0850513	0	-	15	64147332	64155988	+	2484	lncRNA	-	-
ENSSSCG00000044591	0.148998	0.0219533	0.0591239	0.0246628	0.0171139	0.0612617	0.0298794	0.110008	-	7	63678862	63684311	-	5303	protein_coding	-	-
ENSSSCG00000008980	0.39127	0.945184	10.1063	16.2212	0.81521	2.38504	11.7604	11.1454	SCARB2	8	71838788	71940607	-	5789	protein_coding	PF01130:CD36 family	-
ENSSSCG00000040855	5.8452	2.77914	1.89173	1.64684	9.66591	9.63022	7.70362	8.43225	C5orf51	16	26681716	26701443	+	3812	protein_coding	-	-
ENSSSCG00000003621	1.17444	0.504705	0.401303	0.323996	1.1616	1.14013	1.37385	1.66196	ZSCAN20	6	89732664	89754719	+	4844	protein_coding	PF02023:SCAN domain|PF13837:Myb/SANT-like DNA-binding domain|PF00096:Zinc finger, C2H2 type	SCAN
ENSSSCG00000037697	1.98503	0.642014	0.345809	0.480833	0.5839	0.497658	0.485449	0.37533	MGP	5	57665248	57669764	+	1088	protein_coding	-	-
ENSSSCG00000016698	0.838723	0.271266	0.219169	0.186233	0.158601	0.084109	0.102557	0.113276	HOXA11	18	45388574	45392573	+	2575	protein_coding	PF00046:Homeobox domain|PF12045:Protein of unknown function (DUF3528)	Homeobox
ENSSSCG00000000493	0.920796	0.35087	0.529171	0.341617	1.12144	1.33813	1.54407	1.91644	FRS2	5	33725444	33849976	+	3318	protein_coding	PF02174:PTB domain (IRS-1 type)	-
ENSSSCG00000047800	1.82532	0.785405	0.84609	0.614963	4.64767	3.17133	2.15414	1.69949	-	1	81888950	81892959	-	3261	lncRNA	-	-
ENSSSCG00000008459	2.61775	1.21916	1.02681	0.639158	3.57697	3.51552	3.10747	3.0657	-	3	96872154	96923272	+	5252	pseudogene	-	-
ENSSSCG00000011358	4.22372	9.2348	36.7047	44.2947	3.87241	9.83048	17.4544	14.9017	TREX1	13	31178601	31180592	+	1746	protein_coding	-	-
ENSSSCG00000011906	2.8433	1.28986	1.19357	0.73072	10.9189	5.10687	3.21103	2.61854	IGSF11	13	141093021	141289504	+	3520	protein_coding	PF13927:Immunoglobulin domain|PF07686:Immunoglobulin V-set domain	V-set
ENSSSCG00000000647	2.59771	5.7184	23.2175	19.2469	5.23927	19.5813	28.1139	27.1935	OLR1	5	61799286	61810624	+	2555	protein_coding	PF00059:Lectin C-type domain	Lectin_C
ENSSSCG00000050244	15.0932	7.30938	7.44464	5.30844	21.1347	19.0373	21.2835	19.2903	-	12	59273169	59353895	+	2628	protein_coding	PF15784:G-protein pathway suppressor 2-interacting domain|PF00249:Myb-like DNA-binding domain	Myb_DNA-binding
ENSSSCG00000031781	8.49303	17.7542	64.1319	91.8005	5.29851	12.7605	30.027	28.2462	PSMB10	6	28540807	28548152	-	6072	protein_coding	PF00089:Trypsin	Trypsin
ENSSSCG00000048430	2.53684	1.14276	1.19258	0.815744	2.32455	2.17577	1.66875	1.44948	-	9	131891134	131931880	+	3260	lncRNA	-	-
ENSSSCG00000004390	2.76572	1.27876	1.22603	0.938568	3.52891	2.20054	2.64548	2.14022	SESN1	1	75033098	75169987	-	4552	protein_coding	PF04636:PA26 p53-induced protein (sestrin)	PA26
ENSSSCG00000003591	18.4048	9.0262	7.44311	5.03848	23.1747	23.2309	26.3495	25.2638	PUM1	6	87547320	87687442	-	4482	protein_coding	PF00806:Pumilio-family RNA binding repeat	PUF
ENSSSCG00000039443	13.8488	6.74333	3.44398	2.32893	34.1284	29.8026	17.6426	17.0879	-	1	104157073	104170987	+	3332	protein_coding	PF15675:CLLAC-motif containing domain	-
ENSSSCG00000026653	0	0.0874834	0.69504	1.08108	0	0.0203438	0.228215	0.230148	-	3	8305439	8325667	+	5323	protein_coding	PF07686:Immunoglobulin V-set domain	V-set
ENSSSCG00000036516	0.0859839	0	0	0.0355809	0.425905	0.187812	0.0969908	0.0833217	-	2	142842739	142859286	+	4901	protein_coding	PF16492:Cadherin cytoplasmic C-terminal|PF08266:Cadherin-like|PF00028:Cadherin domain	Cadherin
novel.450	0.851327	0	0.380041	0.264215	1.65009	1.64076	1.92061	0.824969	-	6	988350	988844	-	495	-	-	-
ENSSSCG00000047188	0.074048	0	0	0	0.167444	0.133198	0.0278423	0.153761	-	11	13246347	13327858	+	5691	protein_coding	PF00078:Reverse transcriptase (RNA-dependent DNA polymerase)	RVT_1
ENSSSCG00000031533	0.538195	0	0.0800853	0.167033	0.637486	0.484056	0.741999	0.670541	-	2	143046012	143048715	+	783	protein_coding	PF00028:Cadherin domain	Cadherin
ENSSSCG00000034388	0	0.0645962	0.0347936	0.0907106	0.0503564	0.0375539	0.014653	0.0242768	CYP8B1	13	26330171	26337379	-	7209	protein_coding	PF00067:Cytochrome P450	p450
ENSSSCG00000024048	0	0.0612407	0.0577259	0.0401326	0.0537081	0.106809	0.0277837	0.0230157	MMRN2	14	87896069	87916342	-	7604	protein_coding	PF07546:EMI domain|PF00386:C1q domain	-
ENSSSCG00000016538	0.780383	0	0.812866	0.968789	0.75629	0.100269	0.782472	0.432127	-	18	14660917	14661768	+	540	protein_coding	-	-
ENSSSCG00000022630	0	0.505618	1.15745	1.13604	0.197079	0.0587895	0.172042	0.063341	FLYWCH2	3	39251494	39261173	-	921	protein_coding	PF15423:FLYWCH-type zinc finger-containing protein	-
ENSSSCG00000050753	0.0938128	0	0.0558386	0.0291154	0.131324	0.0602684	0.023516	0	-	AEMK02000465.1	448003	452683	+	4492	protein_coding	PF00078:Reverse transcriptase (RNA-dependent DNA polymerase)	RVT_1
ENSSSCG00000010654	0.0265922	0	0.0316561	0.00550205	0.0343616	0.00683349	0.00333293	0.0147251	ATRNL1	14	125405975	126180790	+	15847	protein_coding	PF13854:Kelch motif|PF00059:Lectin C-type domain|PF01437:Plexin repeat|PF00431:CUB domain	Lectin_C
ENSSSCG00000047370	0.439882	0	0.32728	0.227534	0.284201	0.226076	0.165397	0.121789	-	8	2145811	2147755	+	958	lncRNA	-	-
ENSSSCG00000050787	0	0.0551877	0.00743148	0.0206663	0.0322665	0.0449178	0.031297	0.0276545	-	14	90034346	90042838	-	8438	pseudogene	-	-
ENSSSCG00000038839	0.0975028	0	0.0725437	0	0.0419967	0.0501112	0.0244409	0.0269954	TTC36	9	45829191	45838979	+	4322	protein_coding	-	-
ENSSSCG00000042063	0	0.251852	0	0.0235779	0.220874	0.058567	0.199956	0.0315506	-	2	47328606	47359507	-	1849	lncRNA	-	-
ENSSSCG00000014011	0.04595	0	0.00683751	0.0237681	0.0247396	0.0177119	0.00575912	0.00636104	RASGEF1C	2	78414860	78501813	+	9171	protein_coding	PF00617:RasGEF domain|PF00618:RasGEF N-terminal motif	-
ENSSSCG00000014561	0	0.11098	0.0448333	0.0623387	0	0.06452	0.0125874	0	NLRP6	2	90027	97439	+	4196	protein_coding	PF05729:NACHT domain|PF02758:PAAD/DAPIN/Pyrin domain	NACHT
ENSSSCG00000005594	0.379646	0	0	0.117826	0.122642	0	0.142748	0	WDR38	1	265633677	265637267	+	1110	protein_coding	PF00400:WD domain, G-beta repeat	WD40
ENSSSCG00000011851	0	0.0953273	0.0513464	0.0446218	0.0185783	0.011084	0.0108121	0	-	13	134185794	134281086	-	4885	protein_coding	-	-
novel.431	0	1.88532	1.26937	1.9415	0	0	0	0	-	6	55233609	55233855	+	247	-	-	-
ENSSSCG00000048934	0.173704	0	0.0258478	0.0359403	0.0187046	0.0669561	0	0.0961864	-	9	15897187	15899758	+	2426	lncRNA	-	-
ENSSSCG00000014996	0	0.446904	0.240717	0.167353	0.0435484	0.0519627	0	0	-	9	35153269	35163380	-	1042	protein_coding	PF00656:Caspase domain	Peptidase_C14
ENSSSCG00000048776	0	0.063608	0.025696	0.0297743	0	0	0.00721443	0	-	2	6224464	6232369	-	7321	lncRNA	-	-
ENSSSCG00000044475	0	0.0691116	0.0186129	0.0129402	0.00673455	0	0.00783866	0.0173158	-	11	74984424	74991161	+	6738	protein_coding	PF00078:Reverse transcriptase (RNA-dependent DNA polymerase)	RVT_1
ENSSSCG00000048138	0	0.552401	0.0743853	0	0	0.128458	0.0626535	0	-	3	40430363	40431205	-	843	protein_coding	-	-
novel.6	0	1.66908	0.224756	0.156256	0.162643	0	0.189308	0.209093	-	1	35927045	35927411	+	279	-	-	-
ENSSSCG00000042832	0	0.119404	0.0160787	0.0223567	0.0116352	0.0138834	0	0	-	3	118946076	118955478	-	3900	lncRNA	-	-
ENSSSCG00000040824	0	0.0705033	0	0.0132008	0	0	0	0	CNTN2	9	65737719	65776308	+	6605	protein_coding	PF00041:Fibronectin type III domain|PF07679:Immunoglobulin I-set domain|PF13927:Immunoglobulin domain	fn3
ENSSSCG00000045893	0	0.0738345	0	0.0138245	0	0	0	0	-	1	192841185	192848462	+	6307	lncRNA	-	-
ENSSSCG00000040850	0	0.10474	0	0	0	0	0	0	GPR17	15	59692992	59701266	-	4446	protein_coding	PF00001:7 transmembrane receptor (rhodopsin family)	7tm_1
ENSSSCG00000019322	0	3.42407	0	0	0	0	0	0.428949	-	2	26651824	26651959	+	136	snoRNA	-	-
ENSSSCG00000047366	0	0.0891242	0	0.00834364	0	0	0	0	-	2	16253339	16281451	+	5225	lncRNA	-	-
ENSSSCG00000006825	0	0.155744	0	0	0	0	0	0	GPR61	4	110581749	110589244	-	2990	protein_coding	PF00001:7 transmembrane receptor (rhodopsin family)	7tm_1
ENSSSCG00000021536	2.52508	5.77442	7.76529	10.5651	2.11479	1.94663	4.14939	2.87413	CLDN9	3	39172853	39174354	-	1502	protein_coding	PF00822:PMP-22/EMP/MP20/Claudin family	-
ENSSSCG00000016174	623.249	309.425	262.167	177.053	585.656	676.412	922.864	822.76	FN1	15	117658099	117731014	-	8488	protein_coding	PF00040:Fibronectin type II domain|PF00041:Fibronectin type III domain|PF00039:Fibronectin type I domain	fn3
ENSSSCG00000041231	0.156763	0.0538939	0.070499	0.0374804	0.213068	0.132489	0.139718	0.0964504	-	AEMK02000425.1	2055	113069	-	15121	lncRNA	-	-
ENSSSCG00000014800	0.55789	1.24821	0.975694	1.27686	0.302595	0.40354	0.580102	0.312738	RNF121	9	6488804	6596427	+	7648	protein_coding	PF13639:Ring finger domain	-
ENSSSCG00000006194	3.38256	1.65524	1.40223	1.21931	10.3259	8.10316	5.91594	5.82553	NCOA2	4	64954120	65246572	+	14981	protein_coding	PF07469:Domain of unknown function (DUF1518)|PF16665:Unstructured region on nuclear receptor coactivator protein|PF00989:PAS fold|PF14598:PAS domain|PF08815:Nuclear receptor coactivator|PF16279:Domain of unknown function (DUF4927)|PF08832:Steroid receptor coactivator	DUF1518
ENSSSCG00000036914	0.255295	0.90903	0.236375	0.70429	0.781948	0.320731	0.540399	0.345562	C9orf116	AEMK02000682.1	1915765	1921176	+	1857	protein_coding	PF14892:Domain of unknown function (DUF4490)	-
ENSSSCG00000008155	0.0658449	0.291046	0.0470301	0.0326966	0.374364	0.866322	0.382922	0.30627	SLC9A4	3	51686672	51750073	-	4000	protein_coding	PF16644:Regulatory region of Na+/H+ exchanger NHE binds to calmodulin|PF00999:Sodium/hydrogen exchanger family	Na_H_Exchanger
ENSSSCG00000041134	0.357235	0.0897183	0.0773203	0.107511	0.29375	0.250363	0.260502	0.377644	-	4	128230673	128236223	-	3244	lncRNA	-	-
ENSSSCG00000035223	4.99674	2.16737	1.77892	0.657025	3.82168	3.60008	5.80611	5.48203	-	1	137855658	137880694	+	1128	protein_coding	PF00038:Intermediate filament protein	Filament
ENSSSCG00000004979	1.51964	0.721224	0.52763	0.31442	1.96363	1.96755	1.78254	1.86636	MYO9A	1	169373888	169596636	-	10815	protein_coding	PF00063:Myosin head (motor domain)|PF00788:Ras association (RalGDS/AF-6) domain|PF00620:RhoGAP domain	Myosin_head
ENSSSCG00000005252	0.929374	0.405147	0.1624	0.197584	0.71981	0.911475	0.94896	1.56749	PTAR1	1	223032847	223089668	-	6178	protein_coding	PF01239:Protein prenyltransferase alpha subunit repeat	-
ENSSSCG00000010522	0.0116437	0.141534	0.0138609	0.134911	0.250759	0.0119684	0.105073	0.0644751	ANKRD2	14	108944534	108959382	+	4524	protein_coding	PF12796:Ankyrin repeats (3 copies)	-
ENSSSCG00000047860	0.985433	0.0989953	0.319933	0.815563	0.231517	0.368334	0.0898246	0.793702	-	9	20207555	20240511	-	588	protein_coding	PF05603:Protein of unknown function (DUF775)	-
ENSSSCG00000046625	0.00959838	0.116673	0	0.0317752	0.0496109	0.0098661	0	0.0212599	-	6	79483490	79489184	+	5488	lncRNA	-	-
ENSSSCG00000024179	0.341648	0.0343215	0	0.0771147	0.187289	0.0319252	0.031142	0.0343969	NAGS	12	19169961	19174747	-	1696	protein_coding	PF04768:NAT, N-acetyltransferase, of N-acetylglutamate synthase	-
novel.35	0.129744	1.5771	0.15445	0	0.335301	0	0	0	-	1	9274511	9275817	-	406	-	-	-
ENSSSCG00000043685	0.617788	0.222917	0.345203	0.0417382	0.217221	0.259192	0.442458	0.502665	-	13	65754731	65759819	+	4178	lncRNA	-	-
ENSSSCG00000014224	0.864907	0.377274	0.316108	0.27	27.8617	14.8016	8.17015	5.81438	SEMA6A	2	120560095	120687106	-	6943	protein_coding	PF01403:Sema domain|PF01437:Plexin repeat	Sema
ENSSSCG00000020663	1.39782	0.679418	0.456664	0.376198	2.67991	2.53603	2.68194	2.65089	KMT2C	18	4993196	5279042	+	20048	protein_coding	PF13771:PHD-like zinc-binding domain|PF05965:F/Y rich C-terminus|PF05964:F/Y-rich N-terminus|PF13832:PHD-zinc-finger like domain|PF00628:PHD-finger|PF00856:SET domain	FYRC
ENSSSCG00000035403	0.165505	0.51542	0.411955	0.249046	1.4387	1.56203	1.05604	0.766497	RFX2	2	72950056	73051181	+	3501	protein_coding	PF04589:RFX1 transcription activation region|PF02257:RFX DNA-binding domain	RFX1_trans_act
ENSSSCG00000043625	0.420185	1.30855	0.500199	0.600663	0.855557	0.235584	0.344708	0.21152	-	3	38923505	38927979	-	1379	lncRNA	-	-
ENSSSCG00000039927	3.30311	9.02916	12.6241	14.1002	4.04353	6.79048	9.76153	7.3162	-	12	21469985	21470287	+	303	protein_coding	PF04579:Keratin, high-sulphur matrix protein	-
ENSSSCG00000027426	9.98317	20.993	16.7428	14.6047	13.8611	10.3522	8.53784	8.68227	BCL3	6	51256033	51265355	+	1794	protein_coding	PF12796:Ankyrin repeats (3 copies)	-
ENSSSCG00000005124	2.24224	0.998507	1.81268	1.86957	3.08474	2.75198	2.70124	3.40979	IFT74	1	196086072	196173880	-	3148	protein_coding	-	-
ENSSSCG00000048719	55.6758	115.07	117.363	114.501	107.53	87.228	94.1119	96.8531	-	4	53952716	53953839	-	1036	lncRNA	-	-
ENSSSCG00000045192	0.969656	2.34575	0.499158	0.238582	0.0451516	0.161627	0.0788312	0.0870703	-	17	31242646	31244655	-	2010	processed_pseudogene	PF00078:Reverse transcriptase (RNA-dependent DNA polymerase)	RVT_1
ENSSSCG00000033570	1.12723	0.503556	0.542463	0.51608	1.01925	0.665618	0.953894	0.920786	-	11	15876709	15942070	+	6589	protein_coding	PF00122:E1-E2 ATPase|PF00702:haloacid dehalogenase-like hydrolase	E1-E2_ATPase
ENSSSCG00000018682	1.54173	4.68514	1.98826	2.12661	1.54947	1.32061	0.77293	0.995999	-	4	110963742	110964151	-	410	scaRNA	-	-
ENSSSCG00000033624	0.143515	0.0396476	0.0925404	0.197959	0.221504	0.165957	0.173878	0.0728468	SRGAP3	13	65367608	65721406	-	8809	protein_coding	PF00611:Fes/CIP4, and EFC/F-BAR homology domain	-
ENSSSCG00000004856	0.0346476	0.140386	0.0274969	0.0382333	0.189031	0.213684	0.121591	0.0895329	NFATC1	1	145911045	146017701	-	9122	protein_coding	PF00554:Rel homology DNA-binding domain|PF16179:Rel homology dimerisation domain	RHD
ENSSSCG00000051636	0.339715	0.0662473	0	0.033077	0.791867	0.267028	0.360661	0.177047	-	1	45143175	45153985	-	2636	lncRNA	-	-
ENSSSCG00000022554	0.092522	0.511205	0.146854	0.127622	0.0797027	0.190205	0.0927697	0	MATN1	6	87342263	87351309	-	1708	protein_coding	PF14670:Coagulation Factor Xa inhibitory site|PF10393:Trimeric coiled-coil oligomerisation domain of matrilin|PF00092:von Willebrand factor type A domain	VWA
novel.399	0.327179	1.80774	0	0.36104	0	0.560509	0.109352	0.120781	-	5	59285284	59286943	+	483	-	-	-
ENSSSCG00000003109	45.0955	93.0835	101.473	157.93	35.449	28.8615	28.7739	36.0645	TMEM160	6	52874828	52877190	-	681	protein_coding	-	-
ENSSSCG00000015401	0.650195	0.30912	0.177002	0.129314	2.30339	1.80294	1.23059	1.2699	PCLO	9	97114511	97513072	+	20902	protein_coding	PF00168:C2 domain|PF05715:Piccolo Zn-finger|PF00595:PDZ domain (Also known as DHR or GLGF)	C2
ENSSSCG00000000807	13.4302	6.67335	3.85972	2.58165	12.3504	14.8789	17.5799	19.06	-	5	77009862	77058427	-	3428	pseudogene	PF01490:Transmembrane amino acid transporter protein	Aa_trans
ENSSSCG00000037536	32.8531	67.3236	201.487	266.822	22.6588	47.6976	82.2831	77.028	SLC25A28	14	110795307	110805570	-	1520	protein_coding	PF00153:Mitochondrial carrier protein	Mito_carr
ENSSSCG00000007507	0.315062	0.0937347	0.129828	0.18052	4.53043	2.25449	0.534608	0.671004	PCK1	17	57930432	57938896	+	4347	protein_coding	PF00821:Phosphoenolpyruvate carboxykinase C-terminal P-loop domain|PF17297:Phosphoenolpyruvate carboxykinase N-terminal domain	-
ENSSSCG00000043129	0.614296	0.21599	0	0.0924368	0.156349	0.0861041	0.0699932	0.309234	-	8	39607333	39612342	+	3773	lncRNA	-	-
ENSSSCG00000034948	1.14192	0.488469	0.701614	0.721511	7.17153	5.07374	4.53068	4.96341	RASSF9	5	96297661	96341751	+	4290	protein_coding	-	-
ENSSSCG00000014960	27.1126	13.6804	11.8344	9.2961	33.3472	25.6865	23.3159	20.9947	AMOTL1	9	26811867	26978107	+	7344	protein_coding	PF12240:Angiomotin C terminal	-
ENSSSCG00000006781	6.32855	3.0853	2.73952	2.45076	8.19213	9.89675	7.07505	8.39544	CTTNBP2NL	4	107959571	108013375	-	3113	protein_coding	PF09727:Cortactin-binding protein-2	-
ENSSSCG00000037324	0.539268	0.233451	0.31767	0.303673	0.641749	0.800034	0.819428	0.775775	-	17	32594234	32604504	-	9475	lncRNA	PF00098:Zinc knuckle|PF02337:Retroviral GAG p10 protein|PF00607:gag gene protein p24 (core nucleocapsid protein)|PF14787:GAG-polyprotein viral zinc-finger	zf-CCHC
ENSSSCG00000014211	3.11557	1.52762	1.02342	1.16118	3.85699	3.42163	3.35838	3.73223	YTHDC2	2	117871336	118104508	+	7659	protein_coding	PF04408:Helicase associated domain (HA2)|PF00271:Helicase conserved C-terminal domain|PF07717:Oligonucleotide/oligosaccharide-binding (OB)-fold|PF01424:R3H domain|PF00270:DEAD/DEAH box helicase|PF04146:YT521-B-like domain	YTH
ENSSSCG00000016119	4.59676	2.25513	0.78173	0.668899	6.57946	6.50074	5.3688	5.54952	-	15	106905821	106961096	-	5214	protein_coding	PF00169:PH domain|PF00788:Ras association (RalGDS/AF-6) domain	RA
ENSSSCG00000030484	11.8174	5.92013	4.7396	4.15119	13.9713	10.5221	10.3716	13.9953	AHR	9	86511369	86555943	+	5398	protein_coding	PF00989:PAS fold|PF08447:PAS fold	PAS
ENSSSCG00000030685	2.16315	1.05177	0.765166	0.485929	3.2903	2.73172	2.49738	2.71049	ARID2	5	76637202	76847316	+	8523	protein_coding	PF02257:RFX DNA-binding domain|PF01388:ARID/BRIGHT DNA binding domain	ARID
ENSSSCG00000033763	2.99278	1.41735	1.66727	1.20794	2.88292	2.92472	3.26687	3.44504	GNAQ	1	230605229	230907675	-	3573	protein_coding	PF00503:G-protein alpha subunit	G-alpha
ENSSSCG00000012001	8.85404	4.45938	3.63114	2.41994	23.8284	19.1238	13.2153	12.5962	ROBO1	13	175505366	176479482	+	8341	protein_coding	PF00041:Fibronectin type III domain|PF07679:Immunoglobulin I-set domain|PF13927:Immunoglobulin domain	I-set
ENSSSCG00000016894	0.245944	0.097064	0.05751	0.065426	0.348067	0.388234	0.189355	0.218873	ARL15	16	33126494	33565542	-	11994	protein_coding	PF00025:ADP-ribosylation factor family	Arf
ENSSSCG00000000271	0.0943167	0.442953	0.252624	0.253689	0.121873	0.242369	0	0.0783399	AMHR2	5	18642823	18648848	+	2234	protein_coding	PF00069:Protein kinase domain	Pkinase
ENSSSCG00000047289	0.139354	0.654469	0	0.374829	0.060023	0.214862	0.174659	0.0771654	-	X	98369917	98395797	+	1512	lncRNA	-	-
ENSSSCG00000003845	0.0265906	0.124881	0.0553947	0.0660205	0.0114532	0.0204992	0.00666543	0.0147241	-	6	157653918	157734135	-	7924	protein_coding	-	-
ENSSSCG00000042873	0.753069	0.301305	0.370955	0.214915	0.536878	0.667305	0.429617	0.431381	-	14	81880904	81885121	-	4057	lncRNA	-	-
ENSSSCG00000016992	0.496006	0.200974	0.610141	0.67049	0.989871	0.968698	0.961512	0.878901	NEURL1B	16	51536564	51581030	-	6372	protein_coding	PF07177:Neuralized|PF13920:Zinc finger, C3HC4 type (RING finger)	-
ENSSSCG00000045390	1.11483	0.451712	0.309663	0.32293	0.41616	0.171889	0.167673	0.144042	-	8	52339991	52343138	-	2835	lncRNA	-	-
ENSSSCG00000029239	0.570497	1.96132	1.28281	1.78369	2.29344	1.82439	1.71607	1.12322	MZB1	2	141277544	141279641	-	831	protein_coding	PF11938:TLR4 regulator and MIR-interacting MSAP	-
ENSSSCG00000013928	0.2026	0.626869	0.699422	0.519793	0.174528	0.208251	0.223456	0.224373	-	2	58951726	58974672	+	2600	protein_coding	PF03798:TLC domain	LAG1
ENSSSCG00000050834	0.0687495	0.21272	0.065473	0.102417	0.0710688	0.141334	0.0344668	0.0609106	-	15	2176226	2219661	-	7662	lncRNA	-	-
ENSSSCG00000017915	1.41281	3.01477	3.08822	3.29612	1.51083	1.45222	1.17235	0.809301	VMO1	12	52104599	52115533	+	4325	protein_coding	PF03762:Vitelline membrane outer layer protein I (VOMI)	-
ENSSSCG00000012132	3.68731	8.00377	57.638	98.6349	3.89489	9.74613	45.5546	47.3989	ASB9	X	11800547	11828001	-	1200	protein_coding	PF12796:Ankyrin repeats (3 copies)	-
ENSSSCG00000021918	3.71172	1.57322	1.75531	1.13618	3.59165	4.0243	3.10987	3.3786	CEP19	13	133420393	133425642	+	1036	protein_coding	PF14933:CEP19-like protein	-
ENSSSCG00000015100	3.97971	8.79552	7.04053	7.50227	5.19007	5.56792	4.65542	3.61163	UPK2	9	46200489	46202753	+	953	protein_coding	PF07353:Uroplakin II	-
ENSSSCG00000038990	0.22655	0.534526	0.41547	0.405398	0.237357	0.15105	0.196459	0.155963	PTPRT	17	44714620	45880822	-	8603	protein_coding	PF00041:Fibronectin type III domain|PF00629:MAM domain, meprin/A5/mu|PF00102:Protein-tyrosine phosphatase	Y_phosphatase
ENSSSCG00000002259	2.75303	1.34306	1.49067	1.60788	4.25141	3.82357	5.31769	4.71102	-	7	88105580	88219075	+	5721	protein_coding	PF00169:PH domain|PF00621:RhoGEF domain	RhoGEF
novel.496	8.56216	19.7459	11.0789	25.4179	1.92413	0.573977	3.91927	1.6491	-	8	43920021	43946209	+	283	-	-	-
ENSSSCG00000014173	0.716296	0.318168	0.635344	0.505641	2.16573	1.97062	2.20393	2.56649	LNPEP	2	103567601	103661079	+	7501	protein_coding	PF01433:Peptidase family M1 domain|PF11838:ERAP1-like C-terminal domain	-
ENSSSCG00000030165	3.20443	6.75522	4.60691	6.99732	1.48639	2.48302	3.23772	3.54882	MAFF	5	9683658	9696025	-	2137	protein_coding	PF03131:bZIP Maf transcription factor	bZIP_Maf
novel.217	2.72185	0.884639	1.14359	2.12015	1.24133	1.56346	1.04349	0.797924	-	17	35314648	35315305	-	658	-	-	-
ENSSSCG00000034569	1.99106	1.00609	0.686599	0.618169	2.17778	1.64682	2.0673	1.84529	-	2	51307201	51519405	+	23837	protein_coding	PF07679:Immunoglobulin I-set domain|PF00621:RhoGEF domain|PF00041:Fibronectin type III domain	I-set
ENSSSCG00000014139	0.136005	0.0231218	0.0622709	0.121219	0.405558	0.279598	0.146859	0.196967	ARSK	2	102164178	102212780	+	5035	protein_coding	PF00884:Sulfatase	Sulfatase
ENSSSCG00000016159	0.113094	0.0192268	0.0103562	0.0143998	0.0524594	0.0357689	0.0261686	0.00963453	CPS1	15	113209999	113339078	+	6055	protein_coding	PF02786:Carbamoyl-phosphate synthase L chain, ATP binding domain|PF02787:Carbamoyl-phosphate synthetase large chain, oligomerisation domain|PF00988:Carbamoyl-phosphate synthase small chain, CPSase domain|PF00117:Glutamine amidotransferase class-I	CPSase_L_D2
ENSSSCG00000036390	0.0151651	0.108928	0.0631852	0.0815808	0	0	0	0	-	AEMK02000218.1	17394	32619	+	6947	lncRNA	-	-
ENSSSCG00000040594	0.0331295	0.237962	0.0394382	0.0685464	0.0285392	0.0170268	0.0166091	0.091725	C3orf20	13	69788148	69895217	-	3180	protein_coding	PF14977:FAM194 protein	-
ENSSSCG00000031787	0.360441	0.0948342	0.102162	0.156256	0.399215	0.176426	0.206518	0.342153	-	3	46053071	46063390	-	3069	protein_coding	PF00096:Zinc finger, C2H2 type	zf-C2H2
ENSSSCG00000006619	1.80656	0.884973	0.842495	0.724451	2.85581	2.32279	2.62061	3.47204	SNX27	4	97525151	97620789	-	8485	protein_coding	PF00787:PX domain|PF00788:Ras association (RalGDS/AF-6) domain|PF00595:PDZ domain (Also known as DHR or GLGF)	PX
ENSSSCG00000009125	2.5114	1.25295	1.10377	1.17518	10.4886	8.12558	9.45094	8.83682	-	8	109306793	109821078	-	9942	protein_coding	PF00791:ZU5 domain|PF13857:Ankyrin repeats (many copies)|PF00531:Death domain|PF13637:Ankyrin repeats (many copies)|PF12796:Ankyrin repeats (3 copies)	Death
ENSSSCG00000010543	1.25996	0.596704	0.58512	0.550029	14.5215	10.4889	5.96958	5.69647	ABCC2	14	110955656	111078873	+	7609	protein_coding	PF00664:ABC transporter transmembrane region|PF00005:ABC transporter	ABC_membrane
ENSSSCG00000012627	0.31323	0.117832	0.277674	0.209594	0.177973	0.164408	0.120281	0.184518	-	X	97745111	97920025	-	7904	protein_coding	-	-
ENSSSCG00000005665	0.544232	1.26611	0.869507	0.85342	0.0863627	0.0883281	0.100522	0.126889	PHYHD1	1	269209679	269266894	+	3678	protein_coding	PF05721:Phytanoyl-CoA dioxygenase (PhyH)	PhyH
ENSSSCG00000029815	0.443734	0.193558	0.132058	0.115971	0.689061	0.384093	0.281003	0.336237	SRGAP1	5	28300950	28605120	+	9022	protein_coding	PF00620:RhoGAP domain|PF00611:Fes/CIP4, and EFC/F-BAR homology domain|PF00018:SH3 domain	RhoGAP
ENSSSCG00000012100	0.31417	1.2151	0.43633	0.86671	0.13532	0.430578	0.367513	0.0579891	-	X	4586823	4623541	-	1006	protein_coding	PF01734:Patatin-like phospholipase	-
ENSSSCG00000026407	7.45789	15.2824	55.8112	98.2772	10.5725	11.6849	25.1561	21.2499	NCCRP1	6	47926785	47929954	+	1455	protein_coding	PF04300:F-box associated region	-
ENSSSCG00000014081	2.09875	1.04143	0.580839	0.387221	2.77527	2.00614	2.13787	2.66481	CERT1	2	84413340	84537784	-	7881	protein_coding	PF00169:PH domain|PF01852:START domain	START
ENSSSCG00000022705	5.16273	2.61195	2.10504	1.59586	6.84335	5.06926	4.29449	3.20815	SALL2	7	77638848	77654044	+	5928	protein_coding	-	-
ENSSSCG00000023243	0.213366	0.0660183	0.0304796	0.0282537	0.404368	0.377226	0.265282	0.245749	NFIA	6	150835464	151426550	-	6172	protein_coding	PF03165:MH1 domain|PF10524:Nuclear factor I protein pre-N-terminus|PF00859:CTF/NF-I family transcription modulation region	MH1
ENSSSCG00000010115	0.375077	0.116054	0.285761	0.074501	0.361882	0.308431	0.0150433	0.0664621	GSC2	14	50956326	50960420	-	3511	protein_coding	PF00046:Homeobox domain	Homeobox
novel.155	0.532849	1.9347	1.17802	2.26798	0.393446	0.312978	0.992224	1.34883	-	14	82176998	82197096	-	692	-	-	-
ENSSSCG00000006329	0.107911	0.391809	0.183514	0.0893089	0.0663995	0.0792291	0.0463713	0.085363	LMX1A	4	85406223	85571448	+	3417	protein_coding	PF00412:LIM domain|PF00046:Homeobox domain	Homeobox
ENSSSCG00000040339	0.876791	0.412296	0.347919	0.360251	1.03386	0.830937	0.847963	0.674895	ZFHX2	7	75552476	75586159	+	8471	protein_coding	PF00046:Homeobox domain	Homeobox
novel.447	0.874692	0.286392	0.23139	0.160869	0.362796	0.432895	0.649654	0.0358777	-	6	167948385	167950010	+	1626	-	-	-
ENSSSCG00000010911	5.40011	2.69081	2.93815	2.15236	5.80774	6.57234	8.66994	7.87	ZNF281	10	23036146	23039647	-	3180	protein_coding	-	-
ENSSSCG00000009083	1.51604	0.761926	0.851385	0.832923	1.08094	1.21496	1.36122	1.37068	SPRY1	8	100450247	100863446	-	12300	protein_coding	PF05210:Sprouty protein (Spry)	-
ENSSSCG00000036618	1.14382	2.62773	3.8699	4.90761	1.52987	1.2376	1.69014	1.56677	-	4	88947557	88956511	+	1750	protein_coding	PF13895:Immunoglobulin domain	-
ENSSSCG00000032301	2.75758	1.36793	1.10222	0.674673	4.8984	2.86553	2.06868	1.98395	-	10	24956906	24976564	-	5234	lncRNA	-	-
ENSSSCG00000000657	0.0871156	0.449245	3.18028	4.7585	0	0.149242	0.524092	0.160797	-	5	62187297	62226133	-	1814	protein_coding	PF00059:Lectin C-type domain	Lectin_C
ENSSSCG00000002260	1.0354	0.21453	0	0	2.84306	1.59642	2.14122	1.86335	-	7	87889409	88032098	+	814	protein_coding	-	-
ENSSSCG00000016869	1.2268	0.254189	0.456381	0.380747	0.264206	0.394069	1.15321	0.934073	-	16	27803439	27805161	+	687	protein_coding	PF14073:Centrosome localisation domain of Cep57	-
novel.414	0.684102	3.52783	2.17166	4.15195	2.16083	0.234395	0.228644	0.757624	-	5	76972556	76984509	-	231	-	-	-
ENSSSCG00000007495	0.0243682	0.125664	0.0290085	0.00672252	0	0.0333972	0.00814447	0.00899569	CASS4	17	56991161	57034470	+	6485	protein_coding	PF12026:Domain of unknown function (DUF3513)|PF08824:Serine rich protein interaction domain|PF14604:Variant SH3 domain	-
ENSSSCG00000016416	0.962892	2.22197	0.70798	1.05473	1.73215	0.582206	0.425943	0.940921	SHH	18	2545718	2555484	+	1860	protein_coding	PF01085:Hedgehog amino-terminal signalling domain|PF01079:Hint module	-
ENSSSCG00000045502	0.0762804	0.25288	2.37105	3.23371	0.146025	0.426889	2.473	2.42172	WDFY4	14	89353367	89496349	+	6215	protein_coding	PF15787:Domain of unknown function (DUF4704)	-
ENSSSCG00000012521	0.0775444	0.231363	0.110773	0.0513417	0.0868403	0.11159	0.0699767	0.0772904	GPRASP2	X	83803101	83892476	+	6793	protein_coding	PF04826:Armadillo-like	-
ENSSSCG00000007033	1.59583	0.74723	1.14305	0.87303	1.84073	1.62644	0.867851	1.07837	AP3M2	17	11167161	11190856	+	3895	protein_coding	PF00928:Adaptor complexes medium subunit family|PF01217:Clathrin adaptor complex small chain	Adap_comp_sub
ENSSSCG00000004572	3.66233	7.60238	6.96742	9.4896	7.4597	6.79013	9.40339	8.90787	-	1	109825438	109827177	+	1539	protein_coding	-	-
ENSSSCG00000023419	5.56779	2.75027	2.22971	1.01928	6.94033	6.03957	5.24824	4.91589	-	15	33370459	33428479	+	2053	protein_coding	PF00621:RhoGEF domain	RhoGEF
ENSSSCG00000024166	0.230286	0.565504	4.71113	13.2707	0.058779	0.0876703	0.359182	0.5573	SLC2A6	1	273063270	273075391	-	6176	protein_coding	PF00083:Sugar (and other) transporter	Sugar_tr
ENSSSCG00000025856	0.356364	0.875108	6.58335	8.95724	0.0909595	0.773308	4.02313	3.72738	TMEM106A	12	19745780	19755521	-	3991	protein_coding	PF07092:Protein of unknown function (DUF1356)	-
ENSSSCG00000026185	0.244415	0.600199	0.31251	0.284693	0.226146	0.260537	0.217839	0.17043	VWA5B2	13	122129463	122142856	+	5819	protein_coding	PF13757:Vault protein inter-alpha-trypsin domain|PF13768:von Willebrand factor type A domain	-
ENSSSCG00000028711	0.0157288	0.173811	1.61027	3.29342	0	0.0323351	0.646608	0.679351	CASP1	9	35186420	35200328	-	3349	protein_coding	PF00619:Caspase recruitment domain|PF00656:Caspase domain	Peptidase_C14
ENSSSCG00000023125	0.102383	0.0113138	0	0.00847338	0.202853	0.105238	0.061594	0.0907088	-	6	11317848	11589630	-	5145	protein_coding	PF00754:F5/8 type C domain|PF02210:Laminin G domain	F5_F8_type_C
ENSSSCG00000045267	0.513911	0.0567895	0.978838	0.637983	0.132812	0	0.309172	0.0569142	-	3	57387087	57401086	+	1025	lncRNA	-	-
ENSSSCG00000033735	0.0791167	0.00874275	0.037673	0.0458349	0.0545238	0.00813234	0.0396642	0.0438098	-	6	63308187	63341843	-	6658	protein_coding	PF03715:Noc2p family	-
ENSSSCG00000003662	0.07458	0.00824143	0.0621475	0.00617238	0.077096	0.0306641	0.0224339	0.0247786	NT5C1A	6	95473261	95497000	-	7063	protein_coding	PF06189:5'-nucleotidase	-
ENSSSCG00000038323	0.0109925	0.121472	0.0392572	0.0909756	0.0946941	0.0225981	0.0440875	0.0243477	ACTN3	2	5858845	5874124	-	4792	protein_coding	PF00307:Calponin homology (CH) domain|PF08726:Ca2+ insensitive EF hand|PF00435:Spectrin repeat	CH
ENSSSCG00000009748	0.00633504	0.0700051	0.0980383	0.026215	0.0436584	0.0195352	0	0	RIMBP2	14	24394750	24722239	+	8315	protein_coding	PF07653:Variant SH3 domain|PF14604:Variant SH3 domain	SH3_2
ENSSSCG00000046826	0.17736	0.0195991	0.232247	0.0440359	0	0.0182307	0.0177835	0.0392842	-	12	45976493	45979506	+	2970	pseudogene	-	-
ENSSSCG00000028122	0.0242299	0.267752	0.028844	0.120319	0.0626183	0.0498115	0	0.080502	LCA5L	13	202988735	203030451	-	2174	protein_coding	PF15619:Ciliary protein causing Leber congenital amaurosis disease	-
ENSSSCG00000010076	0.107502	0.0118794	0.0127973	0.0266911	0.0277821	0.0442001	0.0323369	0	ZNF70	14	49925379	49935617	+	4900	protein_coding	PF07686:Immunoglobulin V-set domain	V-set
ENSSSCG00000036810	0.125898	0.0139123	0.0599491	0.0208392	0	0.012941	0.0252471	0.0139429	ARL11	11	18067499	18100413	-	4184	protein_coding	PF00025:ADP-ribosylation factor family	Arf
ENSSSCG00000011049	0.671698	0.313246	0.396136	0.219304	0.525546	0.475069	0.481951	0.498199	DCLRE1C	10	46820051	46868030	+	8548	protein_coding	PF07522:DNA repair metallo-beta-lactamase	-
ENSSSCG00000047466	0.556809	0.2344	0.389287	0.321846	2.37546	1.42631	0.753261	0.61665	-	12	57976930	58011781	-	5960	lncRNA	-	-
ENSSSCG00000023141	0.795801	1.96173	1.05665	1.08925	2.16208	1.85623	1.25828	1.2203	RNLS	14	100319225	100604945	-	1721	protein_coding	PF01593:Flavin containing amine oxidoreductase|PF13450:NAD(P)-binding Rossmann-like domain	Amino_oxidase
ENSSSCG00000017488	0.109608	0.312899	0.380568	0.43089	0.0944215	0.0657215	0.100743	0.101157	CSF3	12	22333445	22342163	-	5767	protein_coding	PF16647:Granulocyte colony-stimulating factor	-
ENSSSCG00000016513	1.31365	0.641424	0.554605	0.455108	2.88831	2.32376	1.68475	1.76779	KIAA1549	18	10675328	10829391	+	6897	protein_coding	PF12877:Domain of unknown function (DUF3827)	-
ENSSSCG00000039476	0.104293	0.292553	0.792669	0.856507	0.14513	0.247389	0.579168	0.399812	-	AEMK02000465.1	346743	635732	-	6566	protein_coding	PF00106:short chain dehydrogenase	adh_short
ENSSSCG00000011077	1.23569	0.429157	0.714488	1.11034	1.27738	1.01613	0.955801	0.625599	MSRB2	10	51888817	51910392	-	1492	protein_coding	PF01641:SelR domain	-
ENSSSCG00000007745	0.213795	0.599721	0.39155	1.14331	0.240842	0.0169045	0.0989389	0.0364265	-	3	16830919	16843585	-	3203	protein_coding	PF03781:Sulfatase-modifying factor enzyme 1	DUF323
ENSSSCG00000023681	1.00438	2.16855	2.59362	2.55767	0.705486	0.746501	0.557761	0.804295	PWWP2B	14	140635965	140657648	+	3409	protein_coding	PF00855:PWWP domain	PWWP
ENSSSCG00000009613	0.436606	0.156476	0.266897	0.136724	1.01652	0.836921	0.425943	0.287504	DMTN	14	6321870	6346870	+	4464	protein_coding	PF16182:Putative adherens-junction anchoring region of AbLIM|PF02209:Villin headpiece domain	-
novel.616	0.316915	0.116735	0.125755	0.0749386	0.292506	0.535169	0.446382	0.350975	-	AEMK02000476.1	42244	49224	-	6981	-	PF00429:ENV polyprotein (coat polyprotein)|PF09337:His(2)-Cys(2) zinc finger|PF00665:Integrase core domain|PF02093:Gag P30 core shell protein|PF00078:Reverse transcriptase (RNA-dependent DNA polymerase)|PF00075:RNase H|PF00077:Retroviral aspartyl protease	Gag_p30
ENSSSCG00000011854	0.936433	0.453977	0.445902	0.435005	1.27508	1.04328	1.15096	1.43183	LRCH3	13	134406080	134539332	+	8719	protein_coding	PF00307:Calponin homology (CH) domain|PF13855:Leucine rich repeat	CH
ENSSSCG00000021504	0	0.730224	11.4625	14.6881	0	0.0970343	1.32515	1.04547	IFN-ALPHAOMEGA	1	201831741	201832298	+	558	protein_coding	PF00143:Interferon alpha/beta domain	-
ENSSSCG00000007909	0.0544977	0	0.0185359	0	0.147547	0.0160051	0.0234187	0	ABAT	3	33908965	34015469	-	6766	protein_coding	PF00202:Aminotransferase class-III	Aminotran_3
ENSSSCG00000042230	0	0.151249	0.162935	0.372196	0.0673755	0.0401968	0.0980269	0.216544	-	3	1011797	1023084	-	2694	lncRNA	-	-
ENSSSCG00000036395	0.560382	0	0.476495	1.32509	0.413776	0.0822875	0.321075	0.0886582	TMCO2	6	96000838	96004071	+	658	protein_coding	PF15844:Transmembrane and coiled-coil domain-containing protein 2	-
ENSSSCG00000032949	0	0.0740441	0.011395	0.0633771	0.0659675	0.0295176	0.0191957	0.0424038	APH1B	1	108626872	108840142	-	5503	protein_coding	PF06105:Aph-1 protein	-
ENSSSCG00000044125	0.0761841	0	0.155471	0.117095	0.037502	0.022374	0.0218252	0	-	1	203743411	203748886	+	4840	protein_coding	-	-
ENSSSCG00000036726	0	0.359	0.165745	0.345691	0.15992	0.47705	0.232673	0.102797	-	AEMK02000694.1	68881	115051	+	1135	protein_coding	PF04072:Leucine carboxyl methyltransferase	-
ENSSSCG00000038556	0.0650205	0	0.0110574	0.0461247	0.0160033	0.0477386	0.0465675	0.0205738	-	AEMK02000324.1	46083	354463	-	5671	protein_coding	PF06346:Formin Homology Region 1	-
ENSSSCG00000045218	0	0.0779091	0.0839288	0.0583496	0.00867637	0.0828224	0.0201977	0	-	3	100914157	100919435	-	5230	pseudogene	-	-
ENSSSCG00000048805	0.130988	0	0.0891038	0.0464606	0.0322397	0.076938	0.0375253	0.0828946	-	18	595263	598132	+	2815	pseudogene	-	-
ENSSSCG00000019775	0	3.11042	0.957356	1.33116	0	2.89325	1.20955	1.78128	-	14	56103467	56103597	+	131	snoRNA	-	-
ENSSSCG00000027237	0	0.280045	0.0430974	0.0898877	0.187123	0.260492	0.0726005	0	GATA1	X	42898442	42905976	+	1455	protein_coding	PF00320:GATA zinc finger	GATA
ENSSSCG00000046709	0	0.148764	0.0915762	0.111416	0	0.0197682	0	0.063896	-	1	27392386	27395182	+	2739	pseudogene	-	-
ENSSSCG00000042918	0	0.0843263	0.064887	0.0451113	0.018782	0	0.0327919	0.0241461	-	17	54529534	54534723	-	4832	lncRNA	-	-
ENSSSCG00000043995	0	0.082366	0.0380272	0.0264376	0.064209	0.010945	0.0106765	0.0117924	-	3	103339836	103344849	-	4947	pseudogene	PF03184:DDE superfamily endonuclease	DDE
ENSSSCG00000040342	0.396485	0	0.0674267	0.421892	0.0487929	0.0582206	0.113585	0	-	3	18120581	18124686	+	930	protein_coding	PF05118:Aspartyl/Asparaginyl beta-hydroxylase	-
ENSSSCG00000024588	0	0.346484	0	0	0.231517	0.0460418	0.0898246	0.0496064	-	2	75538610	75542189	-	1176	protein_coding	-	-
ENSSSCG00000024567	0	0.0569323	0	0.00609131	0.00634028	0.022696	0.00737975	0.0244532	PTPRH	6	59381656	59416233	-	7157	protein_coding	PF00102:Protein-tyrosine phosphatase|PF00041:Fibronectin type III domain	Y_phosphatase
ENSSSCG00000051374	0.0457369	0	0	0.0108151	0.00562855	0.00671609	0.0262053	0.0144721	-	15	115499772	115508225	-	8062	lncRNA	-	-
ENSSSCG00000016668	0	0.0497333	0	0.0106421	0	0	0	0.00712036	PDE1C	18	40820644	41409087	+	8193	protein_coding	PF08499:3'5'-cyclic nucleotide phosphodiesterase N-terminal|PF00233:3'5'-cyclic nucleotide phosphodiesterase	-
ENSSSCG00000019414	0	2.66317	0.409848	0	0.593169	0.35389	0.345208	0.762576	U1	5	30804635	30804787	-	153	snRNA	-	-
ENSSSCG00000050930	0	0.106527	0.0163939	0	0.0593169	0	0	0.0152515	-	13	146411280	146415484	+	3825	lncRNA	-	-
ENSSSCG00000015403	0	0.0473026	0.0145593	0.025305	0	0	0	0	HGF	9	98437087	98513156	+	8614	protein_coding	PF00051:Kringle domain|PF00089:Trypsin|PF00024:PAN domain	Trypsin
ENSSSCG00000020533	0	2.9314	0	1.56818	0.326456	0	0	0.419691	SNORA2C	5	79282507	79282645	-	139	snoRNA	-	-
ENSSSCG00000045125	0	0.746272	0	0	0.249326	0.0991669	0.0967342	0.106844	-	14	66145471	66274620	-	546	lncRNA	-	-
ENSSSCG00000050047	0	0.0661684	0	0	0.0147377	0.00879265	0.00857695	0.0189468	-	1	202161152	202167364	+	6158	pseudogene	PF00078:Reverse transcriptase (RNA-dependent DNA polymerase)	RVT_1
ENSSSCG00000015896	0	0.11838	0.0364363	0.0126658	0	0.0314614	0	0	FAP	15	68830730	68902379	-	3442	protein_coding	PF00326:Prolyl oligopeptidase family|PF00930:Dipeptidyl peptidase IV (DPP IV) N-terminal region	-
ENSSSCG00000015425	0	0.0664273	0	0.0284288	0	0	0	0	SLC26A5	9	103378776	103453730	-	6134	protein_coding	PF00916:Sulfate permease family|PF01740:STAS domain	Sulfate_transp
ENSSSCG00000049544	0	0.0703374	0	0	0.0156663	0	0	0.0100703	-	10	24338560	24357984	+	5793	protein_coding	PF00041:Fibronectin type III domain|PF00102:Protein-tyrosine phosphatase	Y_phosphatase
ENSSSCG00000037452	0	0.0783285	0	0	0	0.0104085	0	0	HTR2A	11	20555961	20619629	+	5202	protein_coding	PF00001:7 transmembrane receptor (rhodopsin family)	7tm_1
ENSSSCG00000015408	0	0.703739	0	0.0752945	0	0	0	0	-	9	100890539	100891589	+	579	protein_coding	PF01280:Ribosomal protein L19e	-
ENSSSCG00000041947	0	0.132122	0	0	0	0.0175568	0	0	-	8	110227838	110233121	+	3084	lncRNA	-	-
novel.71	0	1.45005	0	0	0	0	0	0	-	11	64012250	64020717	-	281	-	-	-
ENSSSCG00000028962	1.36949	2.91704	4.39467	2.31611	1.02586	0.816053	0.45772	0.593482	-	12	26595297	26606566	+	2654	protein_coding	PF14914:LRRC37A/B like protein 1 C-terminal domain	-
ENSSSCG00000039322	0.807293	3.56838	2.88307	9.85493	8.69299	6.22358	8.09454	4.02325	NRGN	9	51974528	51975691	+	261	protein_coding	-	-
ENSSSCG00000048785	0.17917	0.0439979	0.0592468	0.156522	0.685977	0.235325	0.0898246	0.0110236	-	15	138693474	138699328	-	5292	lncRNA	-	-
ENSSSCG00000023693	0.0317038	0.140137	0.122658	0.334543	0.218489	0.122205	0.11126	0.0877777	PROC	15	25032622	25056595	-	6646	protein_coding	PF00594:Vitamin K-dependent carboxylation/gamma-carboxyglutamic (GLA) domain|PF14670:Coagulation Factor Xa inhibitory site|PF00089:Trypsin	Trypsin
ENSSSCG00000024635	0.203382	0.0499436	0.121056	0.037405	0.321204	0.301968	0.215255	0.22524	SPART	11	12313210	12365426	-	4662	protein_coding	PF06911:Senescence-associated protein	-
ENSSSCG00000020439	0.644353	2.84816	3.06822	5.19947	1.66523	0.993489	0.807597	2.14081	RNaseP_nuc	7	78551527	78551853	+	327	ribozyme	-	-
ENSSSCG00000049563	0.104051	0.459925	0.805124	0.688917	0.112043	0.213907	0.339071	0.230467	-	11	24110121	24112604	+	2025	lncRNA	-	-
ENSSSCG00000049405	0.0661134	0.292233	0.0393516	0.177829	0.0427148	0	0.0331452	0	-	6	79512822	79518562	-	3187	lncRNA	-	-
ENSSSCG00000002752	0.575552	0.275288	0.311898	0.231059	1.52072	1.34656	1.44273	1.31763	ZFHX3	6	15698176	16023169	-	12264	protein_coding	PF00046:Homeobox domain	Homeobox
ENSSSCG00000003881	1.12332	0.546492	0.622358	0.596398	1.08331	1.00215	0.658794	0.719824	SPATA6	6	163278962	163406428	+	7456	protein_coding	PF14909:Spermatogenesis-assoc protein 6	-
ENSSSCG00000011071	1.35263	0.65805	0.425337	0.23234	0.857422	1.0843	0.58003	0.819659	THNSL1	10	50286073	50310591	-	6192	protein_coding	PF14821:Threonine synthase N terminus|PF01202:Shikimate kinase	SKI
ENSSSCG00000039950	0.978631	2.16286	2.68454	2.81716	1.86934	2.47108	3.49837	3.86401	RMI1	10	30952531	30975512	-	2476	protein_coding	PF08585:RecQ mediated genome instability protein|PF16099:Recq-mediated genome instability protein 1, C-terminal OB-fold	-
ENSSSCG00000042812	18.1357	9.01834	4.8085	3.68413	22.5112	27.8775	25.9538	23.9191	-	1	104116503	104124555	+	639	pseudogene	PF15675:CLLAC-motif containing domain	-
novel.336	0.267496	0.115467	0.124389	0.0968559	0.460867	0.859242	1.79367	1.81913	-	4	780205	798760	+	12603	-	PF00681:Plectin repeat	-
ENSSSCG00000016639	0.183125	0.0505903	0.174397	0.0530451	0.678334	0.790577	0.431495	0.35491	FOXP2	18	31336931	31888899	-	5753	protein_coding	PF16159:FOXP coiled-coil domain|PF00250:Forkhead domain	Fork_head
ENSSSCG00000040130	4.2984	2.1178	2.18366	1.24623	3.89151	2.75791	1.56474	2.30438	FAM155A	11	74743587	75344030	-	1924	protein_coding	-	-
ENSSSCG00000005325	0.174725	0.428133	0.415995	0.251488	0.431916	0.296729	0.198044	0.168264	-	1	236551162	236694000	+	6934	protein_coding	PF12036:Protein of unknown function (DUF3522)	-
ENSSSCG00000007066	4.90444	2.35816	1.91641	2.01401	4.99893	4.69489	6.34403	5.6803	-	17	19362119	19573377	+	1407	pseudogene	PF15744:Uncharacterized protein family UPF0492	-
ENSSSCG00000030018	3.03394	1.45193	1.64943	1.00833	5.33004	4.46912	4.40739	4.02142	ZNF396	6	119187106	119193296	-	2205	protein_coding	PF00096:Zinc finger, C2H2 type|PF02023:SCAN domain	SCAN
ENSSSCG00000041275	0.123732	0.0372897	0.0937321	0.107057	0.188951	0.138745	0.129702	0.22423	-	1	147787524	147833734	-	9366	lncRNA	-	-
ENSSSCG00000003241	0.452507	0.136375	0.0979411	0.153206	0.673308	0.697692	0.412471	0.660592	ZNF614	6	58102141	58134731	-	2561	protein_coding	PF00096:Zinc finger, C2H2 type|PF01352:KRAB box	KRAB
novel.464	0.399564	1.47179	1.10985	1.76366	1.31944	1.36903	1.13513	1.03251	-	6	149736332	149746716	-	791	-	-	-
ENSSSCG00000051462	0.137912	0.341084	0.234535	0.282629	0.0282866	0.0135008	0.00658482	0.0363652	-	6	63931412	63939997	+	8021	lncRNA	-	-
ENSSSCG00000011811	0.779045	0.3719	0.526761	0.324955	1.11135	0.935304	1.02484	1.18717	LPP	13	125782471	126489650	+	8452	protein_coding	PF00412:LIM domain	LIM
ENSSSCG00000008615	3.81047	1.81904	4.17319	4.66734	0.709022	0.689348	0.45848	0.607678	VSNL1	3	120177901	120288162	-	1728	protein_coding	PF13499:EF-hand domain pair|PF00036:EF hand	efhand
novel.202	2.95474	6.24877	6.67093	7.71565	0.351082	0.104729	1.0216	0.451351	-	17	51538365	51543914	+	1034	-	-	-
ENSSSCG00000002474	0.212784	0.535588	4.77056	5.91905	0.488805	2.10213	7.85852	8.67987	PPP4R4	7	115412448	115522688	+	4456	protein_coding	-	-
ENSSSCG00000037652	0.0765761	0.192746	0.227896	0.267587	0.238211	0.0874578	0.0725155	0.127209	-	3	65951	140473	-	12382	lncRNA	-	-
ENSSSCG00000047569	3.83097	1.23474	1.33014	1.05686	5.50029	3.93783	3.84123	3.00524	-	12	24808945	24827643	-	330	pseudogene	-	-
ENSSSCG00000043814	0.982797	0.459046	0.18092	0.142551	0.209474	0.239534	0.132068	0.258079	-	1	2120933	2128580	+	5199	lncRNA	-	-
novel.406	0.811851	0.312953	0.247231	0.25001	2.5047	1.43611	1.94987	1.92366	-	5	15083369	15091677	-	2790	-	PF13771:PHD-like zinc-binding domain|PF00628:PHD-finger	PHD
novel.423	5.1682	1.75726	3.54944	7.73204	1.36988	0.204321	1.79378	0.22014	-	6	13822426	13824588	+	265	-	-	-
ENSSSCG00000009665	0.0709798	0.235308	0.137306	0.139517	0.00764315	0.0273599	0.00889622	0.0393041	CHRNA2	14	11191842	11207381	-	5937	protein_coding	PF02932:Neurotransmitter-gated ion-channel transmembrane region|PF02931:Neurotransmitter-gated ion-channel ligand binding domain	Neur_chan_memb
novel.465	0.886511	2.05407	1.02128	1.51472	0.837585	0.499711	0.602147	0.475058	-	6	159870376	159873611	-	1842	-	-	-
ENSSSCG00000017548	0.223708	0.593299	0.461601	0.333261	1.13058	1.19573	0.94209	0.924937	NGFR	12	25699427	25720357	+	3532	protein_coding	PF00531:Death domain|PF00020:TNFR/NGFR cysteine-rich region	Death
ENSSSCG00000006331	0.116072	0.0412279	0.0592179	0.109786	0.142842	0.110787	0.0540347	0.0413185	PBX1	4	85824666	86170191	-	12707	protein_coding	PF03792:PBC domain|PF00046:Homeobox domain	PBC
novel.527	0.232762	0.633139	1.6412	1.63002	0.15424	0.128829	0.143622	0.0991453	-	9	131602836	131605777	+	2942	-	-	-
ENSSSCG00000005324	1.13858	0.407058	0.877018	0.665157	0.980821	0.447481	0.537235	0.259606	FAM221B	1	236539261	236548116	-	1573	protein_coding	PF14753:Protein FAM221A/B	-
novel.37	2.15297	0.713737	0.683453	0.593944	10.0152	4.7211	2.01481	1.03322	-	1	29058071	29059602	-	734	-	-	-
ENSSSCG00000048647	0.0597232	0.167992	0.103413	0.125817	0.0888653	0.0502274	0.0381074	0.0240516	-	4	123003726	123025147	+	9702	lncRNA	-	-
ENSSSCG00000023871	0.538539	0.185972	0.320546	0.389992	0.652391	0.449768	0.42186	0.708246	NAALADL2	13	113236355	114208075	+	3130	protein_coding	-	-
ENSSSCG00000011730	0.443898	1.22632	1.18896	1.31644	0.191197	0.418256	0.370905	0.655473	IL12A	13	99733394	99741078	+	1424	protein_coding	PF03039:Interleukin-12 alpha subunit	-
ENSSSCG00000016010	0.0195894	0.129883	0.0699592	0.0405314	0.219378	0.201358	0.186597	0.423047	CERKL	15	87025615	87159566	-	5378	protein_coding	PF00781:Diacylglycerol kinase catalytic domain	-
ENSSSCG00000008509	0.0228479	0.151488	0.339985	0.245822	0.0688878	0.058713	0.160364	0.215079	RASGRP3	3	106099821	106213728	-	4611	protein_coding	PF00130:Phorbol esters/diacylglycerol binding domain (C1 domain)|PF00617:RasGEF domain	C1_1
ENSSSCG00000042563	0.0219941	0.145827	0.104729	0.127419	0.11368	0.0904303	0.0771854	0.0487157	-	X	42941664	42946524	+	4790	pseudogene	PF00071:Ras family	Ras
ENSSSCG00000041076	0.226725	0.041757	0.449833	0.125095	0.0976558	0.135945	0.113666	0.167395	-	8	113537023	113540432	+	2788	lncRNA	-	-
ENSSSCG00000014443	0.129797	0.0239052	0.0772568	0.0358074	0.177037	0.0444724	0.0325361	0.0239577	CAMK2A	2	151248356	151308658	-	4870	protein_coding	PF08332:Calcium/calmodulin dependent protein kinase II association domain|PF00069:Protein kinase domain	Pkinase
ENSSSCG00000048222	0.0211338	0.140123	0.0628955	0.0349814	0.0364112	0.0760313	0.0105952	0.0819177	-	16	29168804	29174269	+	4985	lncRNA	-	-
ENSSSCG00000042736	0.11734	0.021611	0.0232808	0.0242782	0.0084235	0.0301532	0.039218	0.0433169	-	AEMK02000366.1	33610	47107	+	5387	lncRNA	PF00078:Reverse transcriptase (RNA-dependent DNA polymerase)	RVT_1
ENSSSCG00000043729	0.0223345	0.148084	0.0265876	0.0924221	0	0	0	0	-	17	15149331	15154291	+	4717	lncRNA	-	-
ENSSSCG00000003395	0.490535	0.216825	0.242562	0.199865	0.286047	0.224958	0.385911	0.367741	PIK3CD	6	70026373	70099244	+	6980	protein_coding	PF02192:PI3-kinase family, p85-binding domain|PF00454:Phosphatidylinositol 3- and 4-kinase|PF00613:Phosphoinositide 3-kinase family, accessory domain (PIK domain)|PF00792:Phosphoinositide 3-kinase C2|PF00794:PI3-kinase family, ras-binding domain	PI3_PI4_kinase
ENSSSCG00000036418	1.53425	0.771459	0.956692	1.02791	1.33566	1.33506	1.91277	1.7351	SLC8A1	3	99897162	100245140	+	6489	protein_coding	PF16494:C-terminal extension of sodium/calcium exchanger domain|PF01699:Sodium/calcium exchanger protein|PF03160:Calx-beta domain	Na_Ca_ex
ENSSSCG00000010316	0.773892	0.377288	0.379343	0.216635	1.62255	1.58511	1.53481	1.58179	KAT6B	14	77375758	77597674	+	9257	protein_coding	PF01853:MOZ/SAS family|PF00628:PHD-finger	MOZ_SAS
ENSSSCG00000044408	0.927657	2.05021	4.08892	5.72697	0.64794	0.824676	1.4832	1.38832	-	9	130760745	130763655	-	2101	lncRNA	-	-
ENSSSCG00000033015	0.541487	1.29248	1.36655	1.6671	0.111951	0.356218	0.369197	0.143924	B3GNT7	15	132127396	132131917	+	2432	protein_coding	PF01762:Galactosyltransferase	Galactosyl_T
ENSSSCG00000005844	14.6576	6.91762	7.63387	8.46638	1.05223	0.62777	1.22474	2.02912	NRARP	AEMK02000682.1	614254	614598	+	345	protein_coding	PF12796:Ankyrin repeats (3 copies)	-
novel.143	8.36278	16.9954	13.5026	23.7071	7.70091	5.73069	11.8549	9.368	-	14	96876279	96876826	+	548	-	PF16550:UCH-binding domain	-
ENSSSCG00000007836	1.09468	2.25805	3.85728	4.37284	3.67143	3.51066	4.34653	4.67149	SCNN1G	3	22977947	23013384	-	3609	protein_coding	PF00858:Amiloride-sensitive sodium channel	-
ENSSSCG00000019644	40.8931	85.0161	63.5319	65.3933	38.8096	55.57	38.2227	72.9214	-	9	116145534	116145609	-	76	snoRNA	-	-
ENSSSCG00000033858	1.02142	0.467609	0.347406	0.241526	0.930174	0.989911	0.117046	2.71486	-	Y	6985179	6996329	-	3610	protein_coding	PF13167:GTP-binding GTPase N-terminal|PF16360:GTP-binding GTPase Middle Region|PF01926:50S ribosome-binding GTPase	-
ENSSSCG00000011087	0.318476	0.070386	0.0505496	0.0175718	1.2803	0.545598	0.447059	0.305676	SKIDA1	10	53332035	53334758	+	2481	protein_coding	PF15223:Domain of unknown function (DUF4584)|PF02437:SKI/SNO/DAC family	-
ENSSSCG00000048341	0.501675	0.110875	0.0398138	0.0553594	0.576221	1.13447	0.704225	0.703749	-	16	59572960	59574534	+	1575	protein_coding	PF02093:Gag P30 core shell protein|PF01140:Matrix protein (MA), p15	Gag_p30
ENSSSCG00000004384	0.250044	0.0552619	0.257971	0.0275921	0.244119	0.18848	0.267427	0.313839	NR2E1	1	74271042	74292681	+	3160	protein_coding	PF00104:Ligand-binding domain of nuclear hormone receptor|PF00105:Zinc finger, C4 type (two domains)	Hormone_recep
ENSSSCG00000031154	0.102111	0.0225676	0.0405187	0.0450716	0.134877	0.111957	0.0477795	0.0603123	ACKR2	13	26265825	26329583	+	7738	protein_coding	PF00001:7 transmembrane receptor (rhodopsin family)	7tm_1
ENSSSCG00000043964	0.12032	0.0265917	0.0572926	0.0331929	0.0552793	0.0577152	0.0160855	0.0444168	-	17	22324490	22331117	+	6567	pseudogene	PF08333:Protein of unknown function (DUF1725)	-
ENSSSCG00000048050	0.220033	0.0486293	0.087311	0.0121402	0.126364	0.0603121	0.0882487	0.0162454	-	2	91343556	91347264	+	3591	lncRNA	-	-
ENSSSCG00000005971	0.500365	0.193524	0.178694	0.207055	0.269398	0.167154	0.0877982	0.027707	-	4	14718460	14825670	-	4211	protein_coding	PF00096:Zinc finger, C2H2 type	zf-C2H2
ENSSSCG00000044335	2.13453	4.39768	12.1882	14.2224	2.08811	4.05345	6.34818	4.72787	-	5	19206548	19209212	-	1456	lncRNA	-	-
ENSSSCG00000015491	1.07165	0.523792	0.478397	0.426404	3.05357	2.33019	1.37415	1.4493	-	9	115948198	115979578	-	5112	protein_coding	PF12796:Ankyrin repeats (3 copies)	-
ENSSSCG00000006302	2.24883	1.11617	0.725983	0.678223	2.75811	2.60539	1.56693	1.60406	GPR161	4	82844957	83016417	+	2764	protein_coding	PF00001:7 transmembrane receptor (rhodopsin family)	7tm_1
ENSSSCG00000004366	0.552464	1.12772	2.05521	1.6384	0.0462698	0.197178	0.369295	0.33991	BVES	1	71314274	71360176	-	6865	protein_coding	PF04831:Popeye protein conserved region	-
ENSSSCG00000009919	0.587759	0.228203	0.378207	0.144617	1.51897	0.979707	0.732683	0.686112	HNF1A	14	40868676	40888328	+	3316	protein_coding	PF04812:Hepatocyte nuclear factor 1 (HNF-1), beta isoform C terminus|PF04814:Hepatocyte nuclear factor 1 (HNF-1), N terminus|PF04813:Hepatocyte nuclear factor 1 (HNF-1), alpha isoform C terminus	HNF-1B_C
novel.182	1.8735	0.930834	1.91907	1.09379	3.12775	3.38874	6.1161	5.8707	-	16	25810423	25817519	+	3627	-	-	-
ENSSSCG00000050771	0.0336964	0.139635	0.0902545	0.0697194	0.0217707	0.0259772	0.00844665	0.0653062	-	12	56429648	56436355	+	6253	protein_coding	PF00078:Reverse transcriptase (RNA-dependent DNA polymerase)	RVT_1
ENSSSCG00000044115	0.0757109	0.31374	0.11266	0.12532	0.0815261	0.0194557	0.0189784	0.0209619	-	12	47594158	47599662	+	2783	lncRNA	-	-
ENSSSCG00000050513	0.0301781	0.125056	0.0718497	0.0312199	0.0064992	0.0232649	0	0	-	17	39187003	39194814	-	6982	lncRNA	-	-
ENSSSCG00000048017	0.243967	0.0924323	0.11617	0.0288445	0.150117	0.293761	0.111826	0.247027	-	10	48583573	48651368	+	7557	lncRNA	-	-
ENSSSCG00000002315	0.940305	0.457195	0.201486	0.233464	0.421211	0.318956	0.179136	0.166618	SLC8A3	7	93643613	93797254	-	5602	protein_coding	PF03160:Calx-beta domain|PF16494:C-terminal extension of sodium/calcium exchanger domain|PF01699:Sodium/calcium exchanger protein	Na_Ca_ex
ENSSSCG00000014242	3.37224	1.68644	2.19767	1.589	2.05683	2.60605	5.1336	5.07042	-	2	128053517	128156733	-	2140	protein_coding	-	-
ENSSSCG00000037405	8.65905	23.1242	18.8979	9.55518	3.72965	5.192	15.1939	4.79483	SNORD36	1	272964782	272964854	+	73	snoRNA	-	-
ENSSSCG00000006497	1.04676	0.373136	0.36177	0.139729	0.727202	0.520626	0.236999	0.186978	MEX3A	4	93950348	93955502	+	1560	protein_coding	PF13920:Zinc finger, C3HC4 type (RING finger)|PF00013:KH domain	KH_1
ENSSSCG00000002041	0.222459	0.0646913	0.0696897	0.0484502	0.665683	0.734131	0.246534	0.1556	SLC7A7	7	76144113	76236873	+	4499	protein_coding	PF13520:Amino acid permease	-
ENSSSCG00000044694	0.123332	0.0358652	0.0927272	0.0483499	0.123019	0.0800668	0.13668	0.0790768	-	X	4623590	5165227	+	8115	lncRNA	-	-
ENSSSCG00000044495	0.192952	0.0561107	0.0846245	0.0588334	0.0087483	0.0104386	0.0407302	0.0449871	-	9	49212063	49217413	+	5187	lncRNA	-	-
ENSSSCG00000007139	0.153753	0.577675	0.0732128	0.127249	0.13245	0.0316084	0.123332	0.068111	ADRA1D	17	31517021	31537361	+	1713	protein_coding	PF00001:7 transmembrane receptor (rhodopsin family)	7tm_1
ENSSSCG00000040956	0.243094	0.0833678	0.0199576	0.0277502	0.541583	0.361887	0.327794	0.32492	-	2	142817656	142910600	+	6284	protein_coding	PF00028:Cadherin domain|PF08266:Cadherin-like	Cadherin
ENSSSCG00000037565	0.824349	2.27736	2.64958	3.00188	1.84634	1.35575	1.98373	1.27812	-	7	20743716	20744356	-	639	pseudogene	PF00538:linker histone H1 and H5 family	-
ENSSSCG00000035934	0.201566	0.0636399	0.0571308	0.0238314	0.496109	0.365046	0.230978	0.0956694	TXNDC16	1	182102736	182203048	-	5488	protein_coding	PF00085:Thioredoxin|PF13848:Thioredoxin-like domain	-
ENSSSCG00000016810	0.097188	0.0306849	0.0440744	0.0574532	0.0837222	0.0523279	0.0974481	0.0871315	-	16	18304847	18355538	+	11382	protein_coding	PF00595:PDZ domain (Also known as DHR or GLGF)	PDZ
ENSSSCG00000010992	0.0484079	0.169394	0.0768348	0.100158	0.0834016	0.0912233	0.105165	0.0446754	-	10	33099169	33116155	+	6529	protein_coding	PF00230:Major intrinsic protein	-
ENSSSCG00000051118	0.257854	0.0814115	0.0292339	0.0203243	0.105775	0.0126212	0.0246233	0.0407952	-	1	77416089	77426138	-	4290	lncRNA	-	-
novel.593	1.56401	0.553057	1.34053	2.53703	1.77845	1.92916	3.8264	4.57274	-	AEMK02000255.1	3573	26262	-	842	-	-	-
ENSSSCG00000048543	0.0641509	0.203808	0.0572752	0.059729	0.0345391	0.0412126	0	0.0710453	-	7	65314328	65321818	+	6569	protein_coding	PF08333:Protein of unknown function (DUF1725)	-
ENSSSCG00000047073	0.572349	1.1668	1.18647	0.988209	0.246524	0.344874	0.405675	0.612004	-	13	189126536	189142801	+	5338	lncRNA	-	-
ENSSSCG00000017285	0.167225	0.0205324	0.221188	0.123021	0.160061	0.0190988	0.111782	0.123465	-	12	15073407	15085899	-	2835	protein_coding	PF03921:Intercellular adhesion molecule (ICAM), N-terminal domain	-
ENSSSCG00000041760	0.0912927	0.0112092	0.048301	0.0671604	0.0699055	0.0312797	0.0203416	0.056169	-	9	81832170	81837646	+	5193	lncRNA	-	-
ENSSSCG00000047777	0.324714	0.0398694	0	0.20902	0.279724	0.185429	0.108528	0.199785	-	AEMK02000400.1	907	9663	-	1460	lncRNA	-	-
ENSSSCG00000029291	0.0940641	0.0115495	0.0373255	0	0.0630242	0.0537154	0.0523977	0.0462993	-	13	133157321	133180266	+	5040	protein_coding	PF03901:Alg9-like mannosyltransferase family	Glyco_transf_22
ENSSSCG00000026025	0.214323	0.0263152	0.113394	0.0394173	0.205142	0.12239	0.0716323	0	HMGCL	6	81611422	81630530	-	2212	protein_coding	PF00682:HMGL-like	HMGL-like
ENSSSCG00000002373	0.23716	0.0291192	0	0.0436173	0.272401	0.162517	0.0792649	0.0291831	PROX2	7	98065323	98074822	-	1999	protein_coding	PF05044:Homeo-prospero domain	Prox1
ENSSSCG00000048988	0.213071	0.0261615	0.140914	0.078374	0.061183	0.121674	0.0712138	0	-	13	53661770	53672438	-	2225	lncRNA	-	-
ENSSSCG00000017351	0.0170527	0.169596	0	0	0.10283	0.0350567	0.0854919	0.0188854	MEIOC	12	18652493	18671909	-	3089	protein_coding	PF15189:Meiosis-specific coiled-coil domain-containing protein MEIOC	-
ENSSSCG00000022557	0.343787	0.0422112	0.0454727	0.189683	0.197436	0.0392641	0.0383008	0	SUN3	18	48485082	48519230	+	1379	protein_coding	PF07738:Sad1 / UNC-like C-terminal	-
ENSSSCG00000012133	0.278055	0.0341403	0.0735563	0.102277	0.0798429	0.0317567	0.0309776	0	ASB11	X	11842855	11868793	-	1705	protein_coding	PF12796:Ankyrin repeats (3 copies)|PF07525:SOCS box	SOCS_box
ENSSSCG00000036149	0.00444747	0.044232	0.0317664	0.0110424	0.00383126	0	0	0.00492545	-	18	20141052	20191317	-	11844	lncRNA	-	-
ENSSSCG00000049605	0.00805688	0.080129	0.0191823	0.0466761	0	0	0.0161569	0.00892277	-	1	152548273	152554915	-	6538	lncRNA	-	-
ENSSSCG00000050754	0.0108387	0.107795	0.0129026	0.0179405	0	0.011141	0	0	-	13	203191003	203195862	-	4860	protein_coding	PF02994:L1 transposable element RBD-like domain	Transposase_22
ENSSSCG00000042474	0.0147057	0.146254	0	0	0	0.0151159	0	0.0325724	-	3	98080035	98083684	-	3582	pseudogene	-	-
ENSSSCG00000010459	0.016268	0.161792	0	0	0.014014	0	0	0	HTR7	14	102444566	102548931	-	3238	protein_coding	PF00001:7 transmembrane receptor (rhodopsin family)	7tm_1
novel.480	0.208205	2.07068	0	0.172314	0	0	0	0	-	7	113646616	113646868	+	253	-	-	-
ENSSSCG00000009693	0.414099	0.88828	0.98591	0.786231	0.55607	0.175268	0.219816	0.499069	XKR6	14	14084981	14381402	-	4325	protein_coding	PF09815:XK-related protein	-
ENSSSCG00000028536	0.957495	0.453461	0.537347	0.305655	3.54677	1.88404	1.08349	0.848319	LHFPL2	2	87322934	87498724	-	3851	protein_coding	PF10242:Lipoma HMGIC fusion partner-like protein	-
ENSSSCG00000017466	0.269714	0.578028	1.37186	1.58283	0.443565	0.613281	0.467116	0.434473	CCR7	12	21856467	21872535	+	6445	protein_coding	PF00001:7 transmembrane receptor (rhodopsin family)	7tm_1
ENSSSCG00000048094	0.444853	1.06992	0.934527	1.51599	0.0676265	0.107591	0.236141	0.318782	-	8	120788143	120792078	+	2013	lncRNA	-	-
ENSSSCG00000015255	0.540265	0.24323	0.345394	0.430573	0.542978	0.730162	1.0433	1.0637	IGSF9B	9	60479030	60522066	-	5265	protein_coding	PF13927:Immunoglobulin domain|PF13895:Immunoglobulin domain	-
ENSSSCG00000047147	0.290462	0.130767	0.21771	0.191423	0.208515	0.287506	0.30742	0.250195	-	6	84719488	84802552	-	9793	lncRNA	-	-
ENSSSCG00000048711	0.66588	0.335065	0.382186	0.344434	0.466066	0.287226	0.315947	0.3358	-	3	110475023	110543723	+	8860	lncRNA	-	-
novel.105	3.25411	8.09086	6.29489	12.7925	0.350405	0.627164	0.815705	0.675719	-	13	99716390	99723573	+	259	-	-	-
ENSSSCG00000008741	1.35763	3.00048	2.101	2.3221	6.74424	6.60534	6.6248	5.76354	FGFBP1	8	11186368	11189241	-	1164	protein_coding	PF06473:FGF binding protein 1 (FGF-BP1)	-
ENSSSCG00000010391	1.42304	0.714782	0.868011	0.642399	2.472	2.26058	2.07541	1.97974	ERCC6	14	90002024	90075898	-	4479	protein_coding	PF00176:SNF2 family N-terminal domain	SNF2_N
ENSSSCG00000013715	0.537766	0.250702	0.360096	0.229487	0.304012	0.319568	0.379129	0.446671	-	2	66718077	66853267	+	6269	protein_coding	PF01352:KRAB box|PF00096:Zinc finger, C2H2 type	KRAB
ENSSSCG00000045205	0.612906	0.244577	0.283741	0.0986324	0.777312	0.647502	0.443839	0.735341	-	AEMK02000304.1	19912	44310	+	3094	lncRNA	-	-
ENSSSCG00000037371	0.783366	0.396422	0.39219	0.363548	0.561305	0.571929	0.638647	0.583776	TMPPE	13	18969647	18979006	-	7195	protein_coding	PF00149:Calcineurin-like phosphoesterase	Metallophos
ENSSSCG00000026816	0.312375	0.645352	0.582041	0.708139	0.157946	0.335048	0.204268	0.293302	-	6	63388308	63412300	+	7757	protein_coding	PF00053:Laminin EGF domain|PF00054:Laminin G domain|PF01390:SEA domain|PF07648:Kazal-type serine protease inhibitor domain	Laminin_EGF
ENSSSCG00000006169	0.222437	0.0972971	0.126881	0.115058	0.698605	0.643054	0.627279	0.477289	ZFHX4	4	59387008	59575231	-	11367	protein_coding	PF00046:Homeobox domain	Homeobox
ENSSSCG00000021072	0.62051	0.30558	0.216784	0.156296	1.17365	1.13005	1.18348	1.23247	EPG5	1	95498717	95616755	-	7810	protein_coding	-	-
ENSSSCG00000027032	15.7241	36.4894	18.7184	23.4245	8.80457	11.3139	9.45974	7.83632	SNORD31	2	8921851	8921917	+	67	snoRNA	-	-
ENSSSCG00000045919	3.17728	1.47833	0.464495	0.461328	7.01069	7.33395	8.21596	8.766	-	9	121615914	121631287	+	945	protein_coding	-	-
ENSSSCG00000010779	0.134092	0	0	0	0.115513	0.390525	0.134451	0.272256	SYCE1	14	141725884	141735864	-	2357	protein_coding	PF15233:Synaptonemal complex central element protein 1	-
ENSSSCG00000044103	0.0683067	0	0.0271047	0.0659539	0.176528	0.093616	0.102734	0.0756478	-	4	128071566	128081272	-	4627	lncRNA	-	-
ENSSSCG00000017645	0.0569059	0	0.0338711	0.0470964	0.114383	0.0779908	0.0285291	0.0420145	TEX14	12	34815475	34912766	-	5554	protein_coding	PF07714:Protein tyrosine kinase|PF12796:Ankyrin repeats (3 copies)	Pkinase_Tyr
ENSSSCG00000007757	0	0.0479483	0.120524	0.0897766	0.0249189	0.0223003	0	0.0160179	TRIM72	3	17280617	17306738	-	7284	protein_coding	PF00643:B-box zinc finger|PF15227:zinc finger of C3HC4-type, RING|PF13765:SPRY-associated domain	zf-B_box
ENSSSCG00000009950	0.0764342	0	0.197143	0.0738014	0	0	0.0127731	0.0705406	-	14	42835302	42863898	-	4135	protein_coding	PF02170:PAZ domain|PF02171:Piwi domain	Piwi
ENSSSCG00000045545	0	0.0704713	0.0126527	0.0615756	0.0915605	0.0437007	0	0.023542	-	3	1855456	1861085	-	4956	lncRNA	-	-
ENSSSCG00000033952	0.236923	0	0.235033	0.490205	0	0	0.0395929	0	-	6	170324809	170326142	+	1334	protein_coding	-	-
ENSSSCG00000047982	0.0800343	0	0.0793958	0.0662378	0	0	0.106998	0	-	18	18033474	18038162	+	3949	lncRNA	-	-
ENSSSCG00000041300	0.0809361	0	0.0481742	0.122804	0.0116203	0.0277312	0.0135254	0	-	13	196816371	196820346	-	3905	pseudogene	PF00078:Reverse transcriptase (RNA-dependent DNA polymerase)|PF08333:Protein of unknown function (DUF1725)	RVT_1
ENSSSCG00000049117	0	0.0898753	0.0484098	0.0785303	0.0350315	0.0139334	0.0135916	0.0300242	-	6	4129466	4146272	-	3886	lncRNA	-	-
ENSSSCG00000049233	0	0.0945979	0.135876	0.0354243	0.0122907	0.0146655	0.0286115	0	-	13	4492751	4496509	-	3692	pseudogene	PF17490:L1 transposable element dsRBD-like domain|PF17489:L1 transposable element trimerization domain|PF02994:L1 transposable element RBD-like domain	Transposase_22
ENSSSCG00000000749	0	0.0758591	0	0.0662834	0.0197122	0.0117605	0.0344159	0.0253419	SLC6A12	5	67521864	67572586	-	4604	protein_coding	PF00209:Sodium:neurotransmitter symporter family	SNF
ENSSSCG00000000362	0	0.241032	0.129828	0.0902599	0.0939491	0	0.109352	0.0402602	RDH5	5	21166709	21170913	+	1449	protein_coding	PF00106:short chain dehydrogenase	adh_short
ENSSSCG00000046883	0	1.03945	0	0.389246	0.945363	0.644585	0	0	SCYGR6	15	129100009	129100344	-	336	protein_coding	-	-
novel.476	1.25419	0	1.24418	1.38398	0.180069	0	0	0	-	7	74947250	74947501	+	252	-	-	-
ENSSSCG00000044236	0	0.0765408	0.0549698	0.0573248	0.00994464	0.0118661	0	0	-	3	44609432	44614145	-	4563	lncRNA	-	-
ENSSSCG00000047560	0.0854434	0	0	0.0353573	0.0490699	0.0585511	0	0.0473131	-	1	253666588	253695401	-	3699	protein_coding	-	-
ENSSSCG00000012362	0	0.0301108	0.0162187	0.0225514	0	0.00933617	0.00910714	0	-	X	50159917	50618100	-	11599	protein_coding	PF00621:RhoGEF domain|PF00169:PH domain|PF00018:SH3 domain	RhoGEF
ENSSSCG00000027161	0	0.0710736	0.0765651	0.0088717	0.00923431	0.0110185	0.0322447	0	PIP5K1B	1	222038914	222379122	+	4914	protein_coding	PF01504:Phosphatidylinositol-4-phosphate 5-Kinase	PIP5K
ENSSSCG00000011812	0.283967	0	0	0.0783388	0.0407704	0	0.189818	0.262071	TPRG1	13	126649382	126860437	+	1113	protein_coding	PF12456:Inositol phosphatase	-
ENSSSCG00000015747	0	0.0292044	0	0.0109362	0	0.00905513	0	0.0146343	-	15	33496988	33606928	+	11959	protein_coding	PF07679:Immunoglobulin I-set domain|PF00041:Fibronectin type III domain	fn3
ENSSSCG00000049463	0	0.608459	0.109245	0	0.158109	0.565977	0	0.101633	-	3	100785815	100805748	+	574	lncRNA	-	-
ENSSSCG00000038056	0.518974	0	0	0	0	0.444541	0.346909	0.287375	-	13	203236243	203236851	+	609	protein_coding	PF01762:Galactosyltransferase	Galactosyl_T
novel.153	0	1.11228	1.19822	0.555357	0.144514	0	0	0	-	14	57246208	57253801	-	314	-	-	-
ENSSSCG00000039332	0	0.0707711	0.0889458	0.0176679	0	0	0.0107025	0	SEC16B	9	119778663	119842930	-	4935	protein_coding	PF12932:Vesicle coat trafficking protein Sec16 mid-region|PF12931:Sec23-binding domain of Sec16	-
ENSSSCG00000011519	0	0.0563315	0.010114	0.0351577	0.00731894	0	0.0170377	0	GXYLT2	13	54205582	54302234	+	6200	protein_coding	PF01501:Glycosyl transferase family 8	Glyco_transf_8
ENSSSCG00000047511	0.0519145	0	0	0.00716089	0.0149072	0.0177875	0	0.0287469	-	13	98357837	98363968	+	6088	pseudogene	PF02994:L1 transposable element RBD-like domain|PF17489:L1 transposable element trimerization domain	Transposase_22
ENSSSCG00000011568	0.552544	0	0	0.152432	0.237993	0.189319	0	0.101988	GHRL	13	66316436	66452917	-	572	protein_coding	PF04643:Motilin/ghrelin-associated peptide	-
ENSSSCG00000027421	0	0.337445	0.0605863	0.0421213	0.0438429	0	0.102062	0.112729	-	6	133596824	133598119	-	1035	protein_coding	PF01873:Domain found in IF2B/IF5|PF02020:eIF4-gamma/eIF5/eIF2-epsilon	-
ENSSSCG00000048355	0.246341	0	0.0488751	0.0679587	0.0353682	0.042202	0.0411667	0	-	AEMK02000292.1	152179	175508	-	1283	lncRNA	-	-
ENSSSCG00000044162	0	0.102692	0	0	0.0266847	0.0159204	0.0310596	0.0514588	-	7	78922429	78925829	-	3401	processed_pseudogene	-	-
ENSSSCG00000047820	0	0.211286	0.0379351	0.0263736	0	0.131023	0	0	-	2	5883882	5885864	-	1653	lncRNA	-	-
ENSSSCG00000002036	0.438966	0	0.0870928	0	0	0.0752016	0	0	-	7	76014901	76021919	+	720	protein_coding	PF00227:Proteasome subunit	Proteasome
ENSSSCG00000046740	0	0.0419325	0.0376436	0	0	0.0065008	0.00634132	0	-	17	13923200	13931626	-	8329	protein_coding	PF08333:Protein of unknown function (DUF1725)	-
ENSSSCG00000012549	0.080319	0	0	0	0.0576587	0.0137599	0.0134223	0	RADX	X	87025600	87103501	+	3935	protein_coding	-	-
ENSSSCG00000025022	0	0.0566238	0.0203329	0.00706802	0.0147138	0	0.00856305	0	-	3	56903505	56956044	-	6168	pseudogene	PF08151:FerI (NUC094) domain|PF16165:Ferlin C-terminus|PF00168:C2 domain|PF08165:FerA (NUC095) domain|PF08150:FerB (NUC096) domain	C2
ENSSSCG00000041734	0.0785816	0	0	0.0108393	0	0.0269245	0.026264	0	-	Y	3002045	3309622	+	4022	lncRNA	-	-
ENSSSCG00000010093	0	0.161468	0	0.0403102	0	0.0500649	0.0244183	0	SERPIND1	14	50416309	50436470	+	2163	protein_coding	PF00079:Serpin (serine protease inhibitor)	Serpin
ENSSSCG00000049288	0	0.0558809	0.0401323	0.00697528	0	0	0	0	-	13	115860579	115866828	+	6250	protein_coding	PF03372:Endonuclease/Exonuclease/phosphatase family	Exo_endo_phos
ENSSSCG00000006380	0	0.11638	0.0208953	0.029054	0	0.0360847	0	0	-	4	89870539	89908244	+	3001	protein_coding	PF06214:Signaling lymphocytic activation molecule (SLAM) protein	-
novel.227	1.19266	0	0	0	0.342471	0	0	0	-	18	19442173	19443871	+	265	-	-	-
ENSSSCG00000026597	0	0.0252571	0.0136043	0	0	0	0	0	SLC38A4	5	77411610	77489326	-	13828	protein_coding	PF01490:Transmembrane amino acid transporter protein	Aa_trans
ENSSSCG00000008838	0	0.0855389	0	0.0213547	0	0.0132611	0	0.0142878	LNX1	8	40232837	40473103	-	4083	protein_coding	PF13920:Zinc finger, C3HC4 type (RING finger)|PF00595:PDZ domain (Also known as DHR or GLGF)	PDZ
ENSSSCG00000018992	0	3.92422	0.704571	0.489837	0	0	0.593448	0	SNORD70	15	105900603	105900691	+	89	snoRNA	-	-
ENSSSCG00000019245	0	4.47763	0	0.558917	0.581762	0	0	1.49582	SNORD1C	12	4959415	4959492	-	78	snoRNA	-	-
ENSSSCG00000011701	0	0.268452	0	0.0335092	0	0	0.0405971	0.0448402	TM4SF18	13	89527705	89549447	-	1301	protein_coding	PF05805:L6 membrane protein	-
ENSSSCG00000050316	0	0.21559	0.0774158	0.0269108	0	0	0	0	-	15	32070392	32084136	-	1620	lncRNA	-	-
ENSSSCG00000049182	0	0.0435047	0.015622	0	0	0	0	0	-	2	25997626	26005788	-	8028	lncRNA	-	-
ENSSSCG00000009601	0	0.108431	0	0.0270696	0.014088	0	0	0	SLC18A1	14	4243557	4278989	-	3221	protein_coding	PF07690:Major Facilitator Superfamily	MFS_1
ENSSSCG00000036219	0	0.0794485	0	0	0	0.0123169	0	0	GJD2	1	136323803	136329188	+	4396	protein_coding	PF00029:Connexin	Connexin
ENSSSCG00000029865	0	0.0585803	0	0.0219367	0	0	0	0	GRM5	9	21916815	22436063	-	5962	protein_coding	PF00003:7 transmembrane sweet-taste receptor of 3 GCPR|PF01094:Receptor family ligand binding region|PF10606:Homer-binding domain of metabotropic glutamate receptor|PF07562:Nine Cysteines Domain of family 3 GPCR	ANF_receptor
ENSSSCG00000048240	0.0579386	0	0	0	0.0083185	0.0198516	0	0	SAMD5	1	18231468	18290022	-	5455	protein_coding	PF00536:SAM domain (Sterile alpha motif)	SAM_1
ENSSSCG00000016664	0	0.224169	0	0.0559634	0	0	0	0	NPSR1	18	38942487	39085754	-	1558	protein_coding	PF00001:7 transmembrane receptor (rhodopsin family)	7tm_1
ENSSSCG00000044703	0	0.0487583	0	0.0121724	0	0	0	0	-	4	56833170	56840332	-	7163	protein_coding	PF08333:Protein of unknown function (DUF1725)	-
ENSSSCG00000017172	0.105917	0	0.0210143	0	0	0	0	0	ST6GALNAC1	12	4890406	4909351	+	2984	protein_coding	PF00777:Glycosyltransferase family 29 (sialyltransferase)	Glyco_transf_29
ENSSSCG00000019050	3.95069	0	0.783835	0	0	0	0	0	ssc-mir-193a	12	43336969	43337048	-	80	miRNA	-	-
ENSSSCG00000045329	0	0.0656249	0	0	0	0	0	0.0109615	-	14	120024334	120029655	+	5322	protein_coding	-	-
ENSSSCG00000028145	0.118595	0	0	0	0	0	0.0198187	0	GPR32	6	55509963	55522400	+	2665	protein_coding	PF00001:7 transmembrane receptor (rhodopsin family)	7tm_1
ENSSSCG00000016731	0.60201	0	0.119441	0	0	0	0	0	-	18	50359873	50361888	+	525	protein_coding	PF00095:WAP-type (Whey Acidic Protein) 'four-disulfide core'	-
ENSSSCG00000004479	0	0.0432997	0	0	0	0	0.00654809	0	FILIP1	1	90388400	90638574	+	8066	protein_coding	PF09727:Cortactin-binding protein-2	-
ENSSSCG00000050501	0	0.0484875	0	0	0.00629979	0	0	0	-	15	74106709	74113911	+	7203	protein_coding	-	-
ENSSSCG00000007838	0	0.0948806	0	0	0	0	0	0	OTOA	3	23573336	23662480	-	3681	protein_coding	-	-
ENSSSCG00000010506	0	0.0445991	0.00800751	0	0	0	0	0	OPALIN	14	107793678	107809499	-	7831	protein_coding	-	-
ENSSSCG00000041876	0	0.090084	0	0	0	0	0	0	-	2	124720326	125153557	+	3877	protein_coding	-	-
ENSSSCG00000045112	0	0.0579197	0	0	0	0	0	0	-	15	109607084	109614688	-	6030	lncRNA	-	-
novel.345	0	1.27932	0	0	0	0	0	0	-	4	47154107	47158525	+	273	-	-	-
ENSSSCG00000047611	0	0.18757	0	0	0	0	0	0	-	14	113734041	113736548	-	1862	lncRNA	-	-
ENSSSCG00000045580	0	0.055552	0	0	0	0	0	0	-	9	123406396	123415352	+	6287	lncRNA	-	-
ENSSSCG00000044321	0	0.0533867	0	0	0	0	0	0	-	1	151930291	151936933	-	6542	lncRNA	-	-
ENSSSCG00000040947	0	0.0942151	0	0	0	0	0	0	REG4	4	101337282	101357025	+	3707	protein_coding	PF00059:Lectin C-type domain	Lectin_C
ENSSSCG00000045413	0	0.0647249	0	0	0	0	0	0	-	AEMK02000348.1	26721	32170	+	5396	pseudogene	-	-
ENSSSCG00000051031	0	0.0790171	0	0	0	0	0	0	-	9	4309145	4315048	-	4420	protein_coding	PF13853:Olfactory receptor	-
ENSSSCG00000050841	0	0.0897368	0	0	0	0	0	0	-	X	98785437	98794898	-	3892	lncRNA	-	-
ENSSSCG00000051630	0.270734	0.0997246	0.118173	0.0597506	0.248771	0.166971	0.217167	0.179898	-	4	127086433	127136636	-	5837	lncRNA	-	-
ENSSSCG00000015395	0.0235423	0.143084	0.0420381	0.107162	0.294066	0.193592	0.129829	0.0651811	GRM3	9	93731210	93973729	-	4475	protein_coding	PF00003:7 transmembrane sweet-taste receptor of 3 GCPR|PF01094:Receptor family ligand binding region|PF07562:Nine Cysteines Domain of family 3 GPCR	ANF_receptor
ENSSSCG00000026592	0.0215841	0.131183	0.0770827	0.169702	0.232419	0.0887443	0.151493	0.203182	TLR6	8	30159754	30180650	-	4881	protein_coding	PF13855:Leucine rich repeat|PF01582:TIR domain	TIR
ENSSSCG00000012993	0.229752	0.0461612	0.0994556	0.0691444	0.665727	0.300568	0.104712	0.138788	SLC25A45	2	6851605	6857880	+	2522	protein_coding	PF00153:Mitochondrial carrier protein	Mito_carr
ENSSSCG00000006196	0.174634	0.035087	0.510272	0.57812	0	0.0163186	0.111428	0.08791	SLCO5A1	4	65439178	65583213	+	3318	protein_coding	PF03137:Organic Anion Transporter Polypeptide (OATP) family|PF07648:Kazal-type serine protease inhibitor domain	-
ENSSSCG00000042459	0.134004	0.0269238	0.14502	0.0604933	0.188898	0.12522	0.134363	0.0809488	-	X	51268163	51272486	-	4324	protein_coding	-	-
ENSSSCG00000001088	1.62307	0.326102	1.58084	0.122116	2.41504	1.82	1.77536	1.14386	-	7	19272032	19272388	-	357	protein_coding	PF03179:Vacuolar (H+)-ATPase G subunit	-
ENSSSCG00000028479	0.0383795	0.233261	0.296972	0.111173	0.0991856	0.216975	0.153929	0.0850085	-	17	14125730	14136387	-	2745	protein_coding	-	-
ENSSSCG00000044294	0.529164	0.106318	0.229066	0.159253	0.414406	0.0988952	0.0964692	0	-	AEMK02000452.1	808679	815955	+	1095	lncRNA	-	-
ENSSSCG00000041363	0.214288	0.0430542	0.0231904	0.0644904	0.0503448	0.0600723	0	0.0215744	-	3	120866272	120871344	-	2704	lncRNA	-	-
ENSSSCG00000030833	0.988796	0.198666	0.321025	0.223185	0.0774358	0.277194	0	0.199103	-	X	98730180	98742008	+	586	protein_coding	PF01472:PUA domain	-
ENSSSCG00000020737	0.0422421	0.256737	0.0251431	0.0524405	0.0181946	0.0434203	0	0	ZNRD2	2	6680985	6684491	-	2494	protein_coding	PF06677:Sjogren's syndrome/scleroderma autoantigen 1 (Autoantigen p27)	-
ENSSSCG00000039947	0.585805	0.28689	0.33283	0.352599	0.693879	0.697941	1.00788	0.759348	KCNJ2	12	10349409	10362244	-	7913	protein_coding	PF08466:Inward rectifier potassium channel N-terminal|PF01007:Inward rectifier potassium channel	-
ENSSSCG00000019687	4.35665	11.3793	1.88592	3.27786	3.41184	5.29238	2.38272	3.509	SNORA41	15	109454825	109454957	+	133	snoRNA	-	-
ENSSSCG00000018501	4.38966	11.4655	6.17567	2.97242	2.75015	3.69171	2.00064	3.97753	SNORA72	4	38720020	38720151	+	132	snoRNA	-	-
ENSSSCG00000033945	1.19459	0.502888	0.169295	0.682651	0.637048	0.555485	0.770008	0.251996	RGS18	10	1520872	1539663	-	1852	protein_coding	PF00615:Regulator of G protein signaling domain	RGS
ENSSSCG00000039166	0.548147	1.11644	0.524582	0.960685	0.203694	0.276194	0.140098	0.15474	WTIP	6	44150092	44190547	+	4901	protein_coding	PF00412:LIM domain	LIM
ENSSSCG00000010639	0.26237	0.100361	1.5977	3.10681	7.32819	4.62619	6.9006	5.77783	HABP2	14	123893989	123932962	+	5220	protein_coding	PF00051:Kringle domain|PF00089:Trypsin|PF00008:EGF-like domain	Trypsin
ENSSSCG00000017121	0.204012	0.541062	0.170003	0.202613	0.667832	0.251643	0.286381	0.158156	SLC6A3	16	79186108	79220297	+	2582	protein_coding	PF00209:Sodium:neurotransmitter symporter family	SNF
ENSSSCG00000001484	0.283903	0.104575	0.225311	0.215383	1.42664	1.30104	1.22168	1.36246	TINAG	7	26446306	26522965	-	4453	protein_coding	PF00112:Papain family cysteine protease	Peptidase_C1
novel.425	1.30332	0.480076	0.387877	0.674158	1.26308	0.837296	0.435603	0.601413	-	6	18335505	18336707	+	970	-	-	-
ENSSSCG00000012394	0.235385	0.0557382	0.0600448	0.222639	5.28655	3.3009	1.58467	1.30341	GJB1	X	57196999	57249886	+	3133	protein_coding	PF00029:Connexin	Connexin
ENSSSCG00000001040	0.991213	0.234715	0.421417	0.351577	2.25667	1.45551	1.41981	1.09774	C6orf52	7	7430541	7437789	-	744	protein_coding	-	-
ENSSSCG00000049720	0.166583	0.0394461	0.127482	0.344668	0.174253	0.195691	0.107376	0.0263551	-	3	17431140	17439154	+	4427	lncRNA	-	-
ENSSSCG00000018712	1.97535	9.459	3.13534	19.618	9.07548	6.09133	5.9419	2.18764	ssc-mir-339-1	3	666918	666997	-	80	miRNA	-	-
ENSSSCG00000046705	0.152085	0.0360131	0.193979	0.242747	0.0655067	0.0781638	0.108923	0.108277	-	1	269445578	269452440	-	4849	lncRNA	-	-
ENSSSCG00000017814	0.187459	0.897652	0.520697	1.3963	0.376799	0.578062	0.375921	0.138404	-	12	47327082	47330087	-	843	protein_coding	-	-
ENSSSCG00000036575	0.0255048	0.12213	0.0404821	0.168866	0.065913	0.00873873	0.0511461	0.0564917	USHBP1	2	60411652	60425899	+	6196	protein_coding	PF10506:PDZ domain of MCC-2 bdg protein for Usher syndrome	-
ENSSSCG00000015036	0.474887	0.121101	0.173944	0.0302327	0.157342	0.262841	0.695923	0.566379	-	9	39699597	39731036	+	1442	protein_coding	PF00778:DIX domain	DIX
novel.588	1.66847	0.395085	0.851223	0.986324	0.821311	0.367501	0.716971	1.31984	-	9	138840511	138840952	-	442	-	-	-
ENSSSCG00000047341	2.26002	0.576329	0.620859	1.00716	2.54593	1.07218	0.174313	0.962658	-	3	17761945	17762506	+	303	protein_coding	PF01352:KRAB box	KRAB
ENSSSCG00000006858	0.36097	0.0854761	0.0920805	0.170712	0.177689	0.212022	0.232673	0.199882	OLFM3	4	116429181	116623933	+	2043	protein_coding	PF02191:Olfactomedin-like domain|PF12308:Neurogenesis glycoprotein	-
ENSSSCG00000037751	0.0208123	0.0996603	0.0247755	0.0918647	0.00597622	0.0142619	0	0.030732	OTOF	3	112478027	112581100	+	7593	protein_coding	PF16165:Ferlin C-terminus|PF08151:FerI (NUC094) domain|PF08150:FerB (NUC096) domain|PF00168:C2 domain	C2
novel.118	0.365805	1.75167	1.01608	0.504578	0.210081	0.125336	0	0	-	13	206329835	206330361	+	432	-	-	-
ENSSSCG00000041598	0.287243	0.0732499	0.0263032	0.0365734	0.0761366	0	0.0221547	0.097881	-	6	2521769	2524474	+	2384	lncRNA	-	-
ENSSSCG00000006163	0.26332	0.0925846	0.128235	0.178305	0.391807	0.369088	0.252023	0.132554	PKIA	4	57872114	57897303	-	4401	protein_coding	PF02827:cAMP-dependent protein kinase inhibitor	-
novel.82	1.19966	0.421806	0.908794	1.03799	0.375796	0.784712	1.09352	1.44937	-	12	56385209	56387525	+	966	-	-	-
ENSSSCG00000005484	1.50004	0.751709	1.84798	1.58792	1.90826	1.30881	2.5534	2.82027	ZNF618	1	254477864	254672964	+	3020	protein_coding	-	-
novel.443	2.77746	1.32294	2.10923	1.94198	1.73259	1.47669	1.77657	1.85618	-	6	158803990	158820175	+	1100	-	-	-
ENSSSCG00000012137	0.167438	0.0555079	0.0697628	0.00692872	0.706768	0.54214	0.17628	0.101988	BMX	X	12044349	12096638	+	6292	protein_coding	PF00017:SH2 domain|PF07714:Protein tyrosine kinase|PF00779:BTK motif|PF00169:PH domain	Pkinase_Tyr
ENSSSCG00000029651	0.864957	0.286745	0.360384	0.572683	0.782369	0.177817	0.563727	0.670541	SLN	9	36232968	36242405	-	1218	protein_coding	-	-
ENSSSCG00000044207	0.123798	0.0410406	0.0294744	0.00512286	0.0266612	0.0763504	0.00620645	0.054841	-	AEMK02000372.1	6297	26554	-	8510	lncRNA	-	-
ENSSSCG00000040025	1.23218	0.408486	0.0733413	0.611867	0.265365	0	0.494193	0.341153	NANOS1	14	128962375	128963229	+	855	protein_coding	PF05741:Nanos RNA binding domain	-
ENSSSCG00000001510	0.516277	1.07187	0.670462	1.17826	0.202157	0.241217	0.423539	0.31187	KIFC1	7	29694788	29713690	+	3367	protein_coding	PF00225:Kinesin motor domain	Kinesin
ENSSSCG00000026499	0.104451	0.0288557	0.0543992	0.0486256	0.326173	0.161046	0.10473	0.137366	NMT2	10	46593611	46720983	+	8069	protein_coding	PF10577:Uncharacterised protein family UPF0560	-
ENSSSCG00000010512	0.0317612	0.122841	0.085071	0.0460007	0.150483	0.0652941	0.0238846	0.0879365	SLIT1	14	108446003	108624305	-	6634	protein_coding	PF13855:Leucine rich repeat|PF00008:EGF-like domain|PF01462:Leucine rich repeat N-terminal domain|PF02210:Laminin G domain	Laminin_G_2
ENSSSCG00000033542	0.332734	0.0919214	0.0990237	0.206532	0.250803	0.235135	0.125109	0.0690925	VSTM1	6	56075953	56096205	+	2533	protein_coding	PF00047:Immunoglobulin domain	ig
ENSSSCG00000028184	0.0637964	0.0176245	0.0332259	0.0164997	0.00686964	0.00409849	0.00399795	0.00883159	DNAH1	13	34445336	34544149	+	13211	protein_coding	PF03028:Dynein heavy chain and region D6 of dynein motor|PF12775:P-loop containing dynein motor region D3|PF12777:Microtubule-binding stalk of dynein motor|PF12781:ATP-binding dynein motor region D5|PF08393:Dynein heavy chain, N-terminal region 2|PF12774:Hydrolytic ATP binding site of dynein motor region D1|PF12780:P-loop containing dynein motor region D4	Dynein_heavy
ENSSSCG00000046335	1.23943	0.342407	0.461079	0.192333	0.0667315	0.15925	0	0.0857898	-	2	127888405	127949449	-	680	lncRNA	-	-
ENSSSCG00000033214	0.173419	0.670724	0	0.143524	0.112043	0.178256	0.0434707	0.0480141	GNMT	7	38038358	38041218	+	1215	protein_coding	PF13649:Methyltransferase domain	-
ENSSSCG00000008413	0.183008	0.0561757	0.0847225	0.084145	0.297786	0.261268	0.203887	0.146378	GPR75	3	87341345	87350637	+	5181	protein_coding	PF00001:7 transmembrane receptor (rhodopsin family)	7tm_1
ENSSSCG00000044501	0.418063	1.47833	4.27999	1.93758	0.144055	0.687557	1.42522	1.94457	-	12	2135160	2136595	+	630	protein_coding	-	-
ENSSSCG00000013620	0.107186	0.0329015	0.0212661	0.118279	0.102594	0.0979338	0.0835899	0.0857316	PLPPR2	2	70039966	70058072	+	8846	protein_coding	-	-
ENSSSCG00000034871	0.482527	0.148115	0.223383	0.155302	0.0461857	0.358212	0.45694	0.118752	-	17	33069067	33071031	+	1965	protein_coding	PF00429:ENV polyprotein (coat polyprotein)	-
ENSSSCG00000044675	0.303413	0.0931348	0.0802647	0.0837034	0.145208	0.103959	0.135211	0.130675	-	X	49685298	49716717	+	3125	protein_coding	PF00429:ENV polyprotein (coat polyprotein)	-
ENSSSCG00000017927	0.0605331	0.214054	0.129708	0.0901769	0.0625751	0.0622215	0.012139	0.0402232	BCL6B	12	52426941	52433231	+	4351	protein_coding	PF00651:BTB/POZ domain	BTB
ENSSSCG00000009085	0.444163	0.198417	0.258747	0.211173	0.488454	0.281702	0.246365	0.355842	NUDT6	8	101241616	101304322	+	5574	protein_coding	PF00293:NUDIX domain	NUDIX
ENSSSCG00000032231	0.351759	0.796855	0.921235	0.494907	0.166662	0.325413	0.123445	0.311651	-	6	63420652	63435061	-	2995	protein_coding	PF14946:Domain of unknown function (DUF4501)	-
ENSSSCG00000048179	0.796932	0.389794	0.357702	0.648743	0.461427	0.523725	0.419182	0.49193	-	3	1804705	1809126	-	4032	lncRNA	-	-
ENSSSCG00000035352	0.332232	0.721602	0.31367	0.388738	0.266462	0.211964	0.218252	0.203	-	5	3397983	3436174	-	4598	lncRNA	-	-
ENSSSCG00000049011	8.12	4.02633	3.96565	1.29236	7.71237	8.88152	9.18554	13.0278	-	12	53458395	53463402	+	506	protein_coding	-	-
ENSSSCG00000048177	0.278095	0.614616	0.400021	0.393184	0.469146	0.345405	0.290458	0.179657	-	9	122649327	122654592	+	4546	lncRNA	-	-
ENSSSCG00000040910	0.573043	1.41261	5.24743	9.37577	0.949318	2.26549	8.13247	9.56826	APOH	12	12827201	12839175	-	1195	protein_coding	PF00084:Sushi repeat (SCR repeat)|PF09014:Beta-2-glycoprotein-1 fifth domain	Sushi
ENSSSCG00000049740	0.277147	0.108673	0.138355	0.0295964	0.569913	0.514618	0.448208	0.346537	-	8	136674745	136685440	+	5892	lncRNA	-	-
ENSSSCG00000009240	0.0520341	0.210834	6.15299	12.8188	0.0448246	0.802282	7.75645	6.66545	-	8	135229598	135279045	+	3037	protein_coding	PF04749:PLAC8 family	-
ENSSSCG00000013181	0.155081	0.371305	9.75371	17.0061	0.400782	1.00958	4.71672	5.69631	SERPING1	2	13324158	13338663	-	2038	protein_coding	PF00079:Serpin (serine protease inhibitor)	Serpin
ENSSSCG00000031924	0.342354	0.533083	8.929	14.7594	0.29492	0.991728	2.07523	1.37872	NKX3-1	14	7782421	7787034	-	3385	protein_coding	PF00046:Homeobox domain	Homeobox
ENSSSCG00000014213	0.0295434	0.081617	2.72562	3.22749	0.3563	0.592165	3.4214	3.32093	KCNN2	2	118439403	118882296	+	3566	protein_coding	PF07885:Ion channel|PF02888:Calmodulin binding domain|PF03530:Calcium-activated SK potassium channel	Ion_trans_2
ENSSSCG00000028691	0.18472	0.362886	4.04363	6.25098	0.424336	0.685649	3.27211	3.04585	-	3	47765022	47864497	-	5133	protein_coding	PF00685:Sulfotransferase domain	Sulfotransfer_1
ENSSSCG00000031524	0.0394872	0.098179	1.73924	3.47228	0	0.0405886	0.653282	0.732493	DPPA2	13	150186878	150204369	+	5336	protein_coding	PF14047:Dppa2/4 conserved region|PF14049:Dppa2/4 conserved region in higher vertebrates	-
ENSSSCG00000014997	3.97459	7.8576	50.6885	75.8099	3.77062	14.2043	45.6704	46.079	-	9	35167572	35185493	-	3141	protein_coding	PF00656:Caspase domain|PF00619:Caspase recruitment domain	Peptidase_C14
ENSSSCG00000004172	0.22018	0.476886	3.43886	4.9711	0.485563	0.977709	4.39773	4.4477	SLC2A12	1	29836056	29901995	+	5981	protein_coding	PF00083:Sugar (and other) transporter	Sugar_tr
ENSSSCG00000024671	0.455836	0.385197	6.22439	13.2151	0.196339	0.234275	1.38461	1.35115	WNT9A	2	51102757	51128347	-	3929	protein_coding	PF00110:wnt family	wnt
ENSSSCG00000022011	4.39994	8.54281	47.2871	66.6355	5.38436	18.1329	51.1676	55.9234	NMI	15	941505	965443	+	1281	protein_coding	PF07334:Interferon-induced 35 kDa protein (IFP 35) N-terminus|PF07292:Nmi/IFP 35 domain (NID)	-
ENSSSCG00000000623	0.0278782	0.0616134	1.36067	1.69583	0.0480311	0.0573116	0.698821	0.849045	BCL2L14	5	60332451	60357897	-	3779	protein_coding	-	-
ENSSSCG00000011875	0	0	1.18998	1.96635	0.01248	0.119131	2.16439	1.97345	-	13	137887161	137936467	-	3636	protein_coding	PF01661:Macro domain	A1pp
ENSSSCG00000015175	0.329952	0.337802	3.18848	4.50171	1.99383	2.50376	4.33978	3.69174	VWA5A	9	51052157	51111209	+	10856	protein_coding	PF13768:von Willebrand factor type A domain|PF08487:Vault protein inter-alpha-trypsin domain	-
ENSSSCG00000008103	0.0204965	0.0113248	0.902783	1.2468	0	0.0210682	0.277443	0.408587	MERTK	3	44349380	44483402	-	5140	protein_coding	PF13895:Immunoglobulin domain|PF07714:Protein tyrosine kinase|PF00041:Fibronectin type III domain|PF00047:Immunoglobulin domain	Pkinase_Tyr
ENSSSCG00000037449	5.25924	8.61871	39.9353	49.7346	1.37663	7.07307	16.8603	14.713	CSF1	4	110178478	110197901	-	4417	protein_coding	PF05337:Macrophage colony stimulating factor-1 (CSF-1)	-
ENSSSCG00000018086	474.083	300.65	62.2845	15.8529	1091.81	881.454	109.724	87.6038	ND4L	MT	11069	11365	+	297	protein_coding	-	-
ENSSSCG00000036439	0.0914512	0.404231	6.96742	6.35768	0	0	0.641872	1.11408	IL29	17	51484658	51485233	+	576	protein_coding	PF15177:Interleukin-28A	-
ENSSSCG00000031262	13.3271	23.114	96.8029	132.619	90.8521	109.916	172.855	176.612	TXNIP	4	99348575	99352241	+	2332	protein_coding	PF00339:Arrestin (or S-antigen), N-terminal domain|PF02752:Arrestin (or S-antigen), C-terminal domain	-
ENSSSCG00000044574	0.0837011	0.369974	2.29172	2.65545	0.817178	0.630929	1.87433	1.32865	-	7	22824433	22853736	-	1888	protein_coding	PF00129:Class I Histocompatibility antigen, domains alpha 1 and 2	MHC_I
ENSSSCG00000000021	6.00465	9.15121	43.8033	63.0027	6.10425	6.96194	14.4098	14.6552	-	5	4399742	4450465	-	1851	protein_coding	PF13716:Divergent CRAL/TRIO domain|PF00620:RhoGAP domain	RhoGAP
ENSSSCG00000034639	0.230601	0.20932	2.14709	4.13053	0.319259	0.397877	2.24612	2.55384	MGAM	18	7871532	7970169	-	6396	protein_coding	PF00088:Trefoil (P-type) domain|PF16863:N-terminal barrel of NtMGAM and CtMGAM, maltase-glucoamylase|PF01055:Glycosyl hydrolases family 31	Glyco_hydro_31
ENSSSCG00000037319	0.424806	0.625906	4.0456	8.61363	0.167726	0.272909	2.27169	1.64661	PDCD1	15	140336210	140347478	-	2976	protein_coding	PF07686:Immunoglobulin V-set domain	V-set
ENSSSCG00000017420	20.7029	29.5379	137.309	185.156	20.4208	39.4516	124.752	115.409	CNP	12	20758081	20776868	-	2351	protein_coding	PF13671:AAA domain|PF05881:2',3'-cyclic nucleotide 3'-phosphodiesterase (CNP or CNPase)	-
novel.320	0.0501914	0.138659	1.67298	5.44165	0	0.0257957	0.603909	0.750406	-	3	31874841	31877849	-	2099	-	-	-
ENSSSCG00000011877	0.237389	0.416103	2.07561	3.12316	0.105775	0.631062	2.36383	2.62902	CD86	13	138427525	138504310	-	6435	protein_coding	PF07686:Immunoglobulin V-set domain	V-set
ENSSSCG00000023837	6.19272	8.72096	41.4	74.378	3.02516	5.82206	29.4942	28.5204	WFDC1	6	4333731	4399237	-	1395	protein_coding	-	-
ENSSSCG00000004125	4.35568	8.60691	28.8375	30.2416	3.56735	6.10925	10.714	10.9783	STX11	1	21127559	21159691	-	2455	protein_coding	PF05739:SNARE domain|PF00804:Syntaxin	SNARE
ENSSSCG00000001064	1.22782	1.5649	7.9807	14.164	1.68713	2.408	10.8534	10.2442	-	7	12254514	12299531	+	6993	protein_coding	PF00478:IMP dehydrogenase / GMP reductase domain	-
ENSSSCG00000021515	4.66365	7.4211	29.8128	32.9427	1.22533	2.58861	4.93332	6.09453	HS3ST1	8	7389774	7423869	-	2259	protein_coding	PF00685:Sulfotransferase domain	Sulfotransfer_1
ENSSSCG00000038854	16.1831	27.0381	96.6844	123.498	15.9928	35.4381	77.7692	69.4098	PSMF1	17	34098991	34169230	-	5042	protein_coding	PF08577:PI31 proteasome regulator|PF11566:PI31 proteasome regulator N-terminal	-
ENSSSCG00000003407	0.0188555	0.0416723	0.426475	0.494162	0.0541432	0.0904465	0.334005	0.382835	CASZ1	6	70879984	70995922	-	8381	protein_coding	-	-
ENSSSCG00000006648	1.22074	1.85715	7.71393	14.9678	3.1188	5.08792	13.7408	14.1676	CTSS	4	98390250	98442936	+	6300	protein_coding	PF08246:Cathepsin propeptide inhibitor domain (I29)|PF00112:Papain family cysteine protease	Peptidase_C1
ENSSSCG00000051054	0.5536	0.926899	4.19377	6.40049	0.953793	0.603529	1.4634	1.54203	-	14	106694623	106736151	-	3140	protein_coding	PF02994:L1 transposable element RBD-like domain|PF17489:L1 transposable element trimerization domain	Transposase_22
ENSSSCG00000036340	0.476986	0.790637	3.29581	3.0637	0.946851	1.84392	2.95275	2.56086	ZBTB5	1	238153168	238177461	-	5080	protein_coding	PF00651:BTB/POZ domain	BTB
ENSSSCG00000006191	0.156123	0.293289	1.78419	1.35671	0.484169	1.15544	1.62802	1.95379	XKR9	4	64679170	64707710	-	3374	protein_coding	PF09815:XK-related protein	-
ENSSSCG00000016263	1.32866	2.68996	7.69476	7.87794	1.59571	5.76691	11.4113	13.0766	-	15	131299946	131383929	+	10863	protein_coding	PF00439:Bromodomain|PF01342:SAND domain|PF03172:HSR domain	Sp100
ENSSSCG00000046083	0	0.0367367	0.751927	1.63707	0	0.205031	1.05	0.791573	-	13	137882186	137886923	+	3169	lncRNA	-	-
ENSSSCG00000001988	0.898468	1.2907	5.31724	10.2881	0.6026	0.976301	2.97288	2.92823	ADCY4	7	74952038	74974201	+	8208	protein_coding	PF06327:Domain of Unknown Function (DUF1053)|PF00211:Adenylate and Guanylate cyclase catalytic domain|PF16214:Adenylyl cyclase N-terminal extracellular and transmembrane region	Guanylate_cyc
novel.629	118.722	105.032	21.1217	9.85891	124.225	96.5106	23.5358	18.8148	-	MT	1	1048	-	1048	-	-	-
ENSSSCG00000005211	0.592553	0.959617	3.61209	3.86407	0.809682	0.840111	1.15755	1.16538	CD274	1	216660047	216792724	-	5156	protein_coding	PF07686:Immunoglobulin V-set domain|PF08205:CD80-like C2-set immunoglobulin domain	V-set
ENSSSCG00000021588	0.0058836	0.0195049	0.294168	0.370073	0	0.0241908	0.129786	0.136834	DAPK2	1	107997293	108132809	+	8953	protein_coding	PF00069:Protein kinase domain	Pkinase
ENSSSCG00000039706	0	0.0545286	0.499305	1.04139	0	0.0380411	0.210278	0.122959	-	5	11544004	11565568	+	4270	protein_coding	PF05461:Apolipoprotein L	-
ENSSSCG00000001341	25.7692	39.6442	132.445	210.519	29.5292	55.854	137.701	127.091	-	7	23004251	23015415	-	2408	protein_coding	PF06623:MHC_I C-terminus|PF00129:Class I Histocompatibility antigen, domains alpha 1 and 2|PF07654:Immunoglobulin C1-set domain	MHC_I
ENSSSCG00000039894	95.0373	188.002	477.057	715.404	56.8406	87.5155	353.476	350.078	-	Y	5946970	5984952	+	3151	protein_coding	PF12301:CD99 antigen like protein 2	-
ENSSSCG00000027882	0.241112	0.423169	1.90788	4.41355	0.35432	0.524832	0.682609	0.76966	C1orf115	10	10116008	10128719	+	3714	protein_coding	PF15828:Domain of unknown function (DUF4710)	-
ENSSSCG00000026931	33.4245	64.2613	167.416	235.778	34.6836	53.1557	80.2404	79.5472	SERTAD1	6	48698849	48702400	-	1587	protein_coding	PF06031:SERTA motif	-
ENSSSCG00000010504	0.112367	0.106432	0.926795	0.617764	0.110626	0.0825006	0.201192	0.177776	BLNK	14	107625803	107715368	-	6563	protein_coding	PF00017:SH2 domain	SH2
ENSSSCG00000001788	3.9583	7.78687	21.7998	32.9756	4.30917	6.75138	9.42068	9.58636	STARD5	7	50107035	50118629	-	1211	protein_coding	PF01852:START domain	START
ENSSSCG00000029763	32.5458	62.1437	160.082	242.495	24.4582	41.4769	77.898	89.2244	IFI35	12	19879387	19890314	-	1154	protein_coding	PF07334:Interferon-induced 35 kDa protein (IFP 35) N-terminus|PF07292:Nmi/IFP 35 domain (NID)	-
ENSSSCG00000009959	0.836667	1.28306	4.858	7.95601	1.27969	1.87797	3.85212	3.98999	ASPHD2	14	44034247	44045087	+	3085	protein_coding	PF05118:Aspartyl/Asparaginyl beta-hydroxylase	-
ENSSSCG00000002516	41.5494	64.5074	197.638	267.337	34.6866	44.7877	90.5766	81.2583	WARS	7	121212980	121238113	-	2708	protein_coding	PF00458:WHEP-TRS domain|PF00579:tRNA synthetases class I (W and Y)	-
ENSSSCG00000012055	2.63979	4.27146	12.927	13.3567	3.93527	8.73053	24.1311	30.2696	MORC3	13	199997156	200041213	+	6146	protein_coding	PF07496:CW-type Zinc Finger|PF13589:Histidine kinase-, DNA gyrase B-, and HSP90-like ATPase	zf-CW
ENSSSCG00000032652	0	0	0.402216	0.46004	0	0.0224064	0.305995	0.337976	SLFN11	12	39974730	39996255	+	4833	protein_coding	PF09848:Uncharacterized conserved protein (DUF2075)|PF04326:Putative DNA-binding domain	AAA_4
ENSSSCG00000017498	0.0486276	0.0403018	0.694652	2.66624	0.104725	0.112464	1.27989	1.75025	PPP1R1B	12	22654924	22690953	-	4333	protein_coding	PF10457:Cholesterol-capturing domain|PF01852:START domain	START
ENSSSCG00000018091	348.598	292.389	73.4851	23.3659	810.339	695.294	97.8606	89.1875	ND5	MT	12935	14755	+	1821	protein_coding	-	-
ENSSSCG00000006396	6.77446	5.0645	1.30435	0.624047	1.39045	0.762949	0.0354396	0.0782873	IGSF9	4	90544238	90564165	+	4471	protein_coding	PF13927:Immunoglobulin domain|PF00041:Fibronectin type III domain	fn3
ENSSSCG00000016438	8.6243	11.6258	40.635	46.5246	6.44087	12.8007	26.9716	24.52	NUB1	18	5899567	5928884	-	4361	protein_coding	PF00627:UBA/TS-N domain	UBA
ENSSSCG00000018087	514.526	447.214	109.942	28.7262	1004.39	902	105.787	92.5011	ND4	MT	11359	12736	+	1378	protein_coding	-	-
ENSSSCG00000000656	0.271525	0.525083	3.79796	6.1236	0.409332	0.488423	1.63351	3.45813	CLEC2B	5	61996760	62018895	+	776	protein_coding	PF00059:Lectin C-type domain	Lectin_C
ENSSSCG00000001913	1.05665	1.98932	5.45074	8.7882	1.79802	2.37338	4.85266	4.50747	STOML1	7	59452117	59462615	+	4038	protein_coding	PF01145:SPFH domain / Band 7 family	-
ENSSSCG00000010605	2.72172	3.6943	12.7011	16.2667	2.67115	3.54495	7.42066	6.3932	STN1	14	114810198	114851068	-	8477	protein_coding	PF09170:CST, Suppressor of cdc thirteen homolog, complex subunit STN1|PF01336:OB-fold nucleic acid binding domain	tRNA_anti
ENSSSCG00000001507	13.475	20.8467	61.1818	70.2429	15.5073	32.6861	66.4136	54.1859	ZBTB22	7	29663446	29676335	-	5551	protein_coding	PF07654:Immunoglobulin C1-set domain	C1-set
ENSSSCG00000018094	726.604	698.358	158.527	74.4183	976.968	824.336	154.049	134.585	CYTB	MT	15342	16481	+	1140	protein_coding	-	-
ENSSSCG00000020906	10.9574	15.713	48.5323	49.4347	30.3939	48.6012	88.5715	83.6016	GHSR	13	110981604	111107423	-	10206	protein_coding	PF00229:TNF(Tumour Necrosis Factor) family	-
ENSSSCG00000009031	0	0.0238099	0.179547	0.25411	0	0.0110738	0.124224	0.0775521	EDNRA	8	81209327	81276853	-	9779	protein_coding	PF00001:7 transmembrane receptor (rhodopsin family)	7tm_1
ENSSSCG00000035153	1.92376	2.75062	8.80203	13.3144	1.85963	3.9473	6.72911	6.05814	TRIM38	7	20682652	20704192	+	7174	protein_coding	PF00643:B-box zinc finger|PF13765:SPRY-associated domain|PF15227:zinc finger of C3HC4-type, RING|PF00622:SPRY domain	SPRY
ENSSSCG00000010448	0.274464	0.489938	1.64621	1.42406	0.209154	0.488283	0.497474	0.385796	-	14	100927089	100956716	+	4990	protein_coding	PF00020:TNFR/NGFR cysteine-rich region|PF00531:Death domain	Death
ENSSSCG00000025423	17.2551	31.0416	75.4433	72.295	54.0973	42.2897	50.9148	51.2781	KCNK5	7	34617956	34656697	-	3471	protein_coding	PF07885:Ion channel	Ion_trans_2
ENSSSCG00000029813	3.12085	5.39749	13.9373	27.6551	1.78169	2.93266	8.971	9.83703	TSPAN5	8	121657322	121843242	+	5705	protein_coding	PF00335:Tetraspanin family	Tetraspannin
ENSSSCG00000035940	3.70519	6.17024	16.6097	16.7263	6.3948	8.73567	10.8595	9.09634	SPSB1	6	69720806	69791127	+	4066	protein_coding	PF07525:SOCS box|PF00622:SPRY domain	SPRY
ENSSSCG00000051005	0	0.0819849	2.38462	4.72797	0.191736	1.44895	22.7633	21.7737	-	5	19946923	19952298	+	710	pseudogene	-	-
ENSSSCG00000012173	64.8774	108.168	276.3	398.313	55.6138	68.5121	172.602	195.583	SAT1	X	19907900	19910895	+	1157	protein_coding	-	-
ENSSSCG00000006988	1.5085	2.74242	7.41475	12.3638	1.25757	2.02575	2.73233	2.69455	PDGFRL	17	5279004	5329511	+	2165	protein_coding	PF13927:Immunoglobulin domain	-
ENSSSCG00000050592	0	0.0755964	0.529343	0.382169	0	0.193376	0.120038	0.265169	-	14	101229860	101232990	-	3080	pseudogene	PF00078:Reverse transcriptase (RNA-dependent DNA polymerase)	RVT_1
ENSSSCG00000036790	1.18703	1.40142	5.30206	4.82809	0.804068	4.64071	8.93167	7.40449	AKAP7	1	32221065	32362001	-	5192	protein_coding	PF10470:PKA-RI-RII subunit binding domain of A-kinase anchor protein|PF10469:AKAP7 2'5' RNA ligase-like domain	-
ENSSSCG00000009132	0	0.0157877	0.425188	1.277	0.135381	0.132169	2.90801	2.6898	ENPEP	8	111748514	111858510	-	3687	protein_coding	PF01433:Peptidase family M1 domain|PF11838:ERAP1-like C-terminal domain	-
ENSSSCG00000038231	3.7364	5.12063	16.0256	21.8129	4.22849	7.07878	13.296	13.1847	ABCD4	7	97567712	97585679	-	2876	protein_coding	PF06472:ABC transporter transmembrane region 2|PF00005:ABC transporter	ABC_tran
ENSSSCG00000001509	11.2525	19.5555	46.6606	60.9979	9.79527	15.9822	28.4338	26.9097	DAXX	7	29676854	29681110	-	2673	protein_coding	PF03344:Daxx N-terminal Rassf1C-interacting domain	-
ENSSSCG00000015798	2.45358	4.87077	10.9336	14.8254	2.89922	5.75822	8.94795	7.45445	ANKRD37	15	46445760	46450097	+	2426	protein_coding	PF13637:Ankyrin repeats (many copies)	-
ENSSSCG00000010146	4.04876	5.53615	16.7189	18.7676	5.56803	10.7809	20.6172	19.3925	LGALS8	14	54867017	54892049	-	8769	protein_coding	PF00337:Galactoside-binding lectin	-
ENSSSCG00000026602	0.0134172	0	0.495138	0.954971	0	0.110331	0.0807186	0.0594367	PTGIR	6	52522630	52527613	-	3926	protein_coding	PF00001:7 transmembrane receptor (rhodopsin family)	7tm_1
ENSSSCG00000010461	0.116231	0.218349	0.899369	1.63531	0.780988	0.346472	0.279701	0.180212	ANKRD1	14	102603777	102612839	-	4532	protein_coding	PF12796:Ankyrin repeats (3 copies)	-
ENSSSCG00000004761	3.12228	4.89715	13.2368	21.9395	5.27523	5.23852	5.9987	5.48792	ZFYVE19	1	130510718	130517222	-	2615	protein_coding	-	-
ENSSSCG00000039807	0.151979	0.26871	1.55591	3.79857	5.13212	3.4368	4.2668	4.67908	-	12	730612	739898	+	1733	protein_coding	-	-
ENSSSCG00000000402	2.3787	2.64321	9.67025	12.9635	3.82997	3.74589	6.67685	6.09054	RBMS2	5	21819861	21932609	+	7950	protein_coding	PF00076:RNA recognition motif. (a.k.a. RRM, RBD, or RNP domain)	RRM_1
ENSSSCG00000032408	9.07418	15.1567	36.6412	41.4701	11.6844	19.8474	24.1481	23.4486	CASP7	14	124018568	124050366	+	2769	protein_coding	PF00656:Caspase domain	Peptidase_C14
ENSSSCG00000032407	2.02275	2.06759	8.58832	10.5187	2.07647	2.98015	4.44507	4.51762	LRFN1	6	47971275	47978430	-	3125	protein_coding	PF13855:Leucine rich repeat|PF07679:Immunoglobulin I-set domain|PF00041:Fibronectin type III domain	I-set
ENSSSCG00000002515	1.16716	1.62918	5.70394	5.77037	1.32296	0.915574	1.78623	1.32662	SLC25A47	7	121192433	121210377	+	1715	protein_coding	PF00153:Mitochondrial carrier protein	Mito_carr
ENSSSCG00000024788	0.0907683	0.0334344	1.18858	2.15348	0.026064	0.1244	0.697753	0.469109	CLDN16	13	127808599	127830717	+	1741	protein_coding	PF00822:PMP-22/EMP/MP20/Claudin family	-
ENSSSCG00000042788	2.9139	4.48722	11.9505	16.8034	1.32796	1.17875	2.13002	2.311	-	5	5752685	5770732	-	2802	lncRNA	PF12201:Bcl2-interacting killer, BH3-domain containing	-
ENSSSCG00000008334	10.1869	15.3421	39.3511	35.9353	4.84496	8.90136	16.7965	16.4173	MXD1	3	72517832	72545247	-	5657	protein_coding	PF00010:Helix-loop-helix DNA-binding domain	HLH
ENSSSCG00000000769	3.58396	4.94901	13.8775	21.3149	2.73318	4.32362	9.33767	8.15981	-	5	69849002	69875853	-	9480	protein_coding	PF06393:BH3 interacting domain (BID)	-
ENSSSCG00000031610	0	0	0.190335	0.216534	0	0.0373518	0.27691	0.354143	-	9	2874248	2881512	+	7248	pseudogene	-	-
ENSSSCG00000022961	0.0219987	0.0121548	0.419005	0.537092	0.0473767	0.0339184	0.286749	0.255811	CLMP	9	49989767	50093417	-	4789	protein_coding	PF13895:Immunoglobulin domain|PF07686:Immunoglobulin V-set domain	V-set
ENSSSCG00000031290	2.37476	1.35897	0.546886	0.450403	2.37451	2.33929	1.76458	1.87856	GRIN2A	3	32752351	33143499	+	7453	protein_coding	PF10613:Ligated ion channel L-glutamate- and glycine-binding site|PF10565:N-methyl D-aspartate receptor 2B3 C-terminus|PF01094:Receptor family ligand binding region|PF00060:Ligand-gated ion channel	Lig_chan
ENSSSCG00000012258	5.13419	5.8792	19.8128	31.6825	8.99264	10.0446	25.5064	27.0041	FUNDC1	X	39724995	39737532	-	3396	protein_coding	PF04930:FUN14 family	-
ENSSSCG00000046723	0.0537715	0.0854162	0.312054	0.230855	0.0897473	0.141633	0.175225	0.193539	-	2	103414409	103448260	+	15674	lncRNA	-	-
ENSSSCG00000001985	0.0192318	0.10626	0.618139	0.907245	0.0331343	0.0395364	0.289249	0.127792	CBLN3	7	74864114	74868445	+	2739	protein_coding	PF00386:C1q domain	-
ENSSSCG00000012038	1.28478	0.511106	0	0.425322	4.69269	4.54291	1.64892	1.70743	C21orf62	13	196387380	196404714	-	1025	protein_coding	PF15137:Domain of unknown function (DUF4571)	-
ENSSSCG00000011357	47.2248	82.5096	174.319	201.891	57.4261	87.9551	140.774	131.398	SHISA5	13	31180844	31205731	-	1981	protein_coding	PF13908:Wnt and FGF inhibitory regulator	-
ENSSSCG00000007212	0.229026	0.325393	1.83057	3.57429	0.310032	0.235414	0.65611	0.833387	C20orf96	17	34892666	34916651	+	1610	protein_coding	PF15397:Domain of unknown function (DUF4618)	-
ENSSSCG00000016220	30.8071	42.339	113.309	152.21	29.1774	37.6538	75.298	74.9095	DNPEP	15	121387736	121412752	-	2098	protein_coding	PF02127:Aminopeptidase I zinc metalloprotease (M18)	Peptidase_M18
ENSSSCG00000024219	6.65018	7.75081	25.049	30.8816	7.73122	7.87452	12.7077	10.8571	TIGAR	5	66044686	66067377	-	2606	protein_coding	PF00300:Histidine phosphatase superfamily (branch 1)	-
ENSSSCG00000012893	41.2534	58.3721	151.012	219.929	39.5624	56.5843	120.944	115.091	UNC93B1	2	4855425	4909860	+	3574	protein_coding	-	-
ENSSSCG00000000257	0.188741	0.0948033	1.26639	2.38568	0.221714	0.246916	1.46236	1.44418	ITGB7	5	18419436	18434526	-	3070	protein_coding	PF08725:Integrin beta cytoplasmic domain|PF17205:Integrin plexin domain|PF00362:Integrin beta chain VWA domain	-
ENSSSCG00000004617	2.88554	1.9197	0.677659	0.430513	5.96915	4.25736	2.06662	1.89131	FAM214A	1	119020990	119124468	+	5367	protein_coding	PF13915:Domain of unknown function (DUF4210)|PF13889:Chromosome segregation during meiosis	-
ENSSSCG00000048500	4.57795	6.8175	17.3081	17.9683	1.3879	2.76684	4.7281	5.13523	-	7	100075977	100080596	+	2681	lncRNA	-	-
ENSSSCG00000029438	2.9798	5.03446	11.228	13.9815	7.15983	4.69562	5.2965	5.30461	SESN2	6	85324228	85348044	+	4278	protein_coding	PF04636:PA26 p53-induced protein (sestrin)	PA26
ENSSSCG00000006161	0.154565	0.239123	0.883194	0.801639	0.124273	0.233019	0.609584	0.76459	IL7	4	57685069	57753797	+	5112	protein_coding	-	-
ENSSSCG00000008985	2.24097	3.26298	8.47389	10.3098	4.73533	8.03505	13.8519	13.4164	SOWAHB	8	72539305	72543300	-	3996	protein_coding	PF12796:Ankyrin repeats (3 copies)	-
ENSSSCG00000008162	2.35586	1.47379	0.556261	0.402842	5.51808	3.56231	1.3763	1.67109	IL1R1	3	52192914	52288515	-	5411	protein_coding	PF13895:Immunoglobulin domain|PF01582:TIR domain	TIR
ENSSSCG00000002957	0.0981843	0.126581	0.818169	0.731332	0.183258	0.168205	0.246118	0.289964	GGN	6	47297572	47301553	-	3219	protein_coding	PF15685:Gametogenetin	-
ENSSSCG00000001516	13.2021	22.0738	47.1327	62.1022	9.75146	14.2925	25.3452	25.161	-	7	29807021	29815318	-	3974	protein_coding	PF00452:Apoptosis regulator proteins, Bcl-2 family	-
ENSSSCG00000014952	0.169014	0.0622559	2.01198	1.9583	0.048532	0	0.282443	0.748711	IZUMO1R	9	26516044	26520860	+	935	protein_coding	PF03024:Folate receptor family	-
ENSSSCG00000015979	0.039242	0.0433642	0.467148	0.400555	0.0112683	0.0268911	0.0524627	0.0579459	HOXD13	15	81894121	81898944	+	4027	protein_coding	PF00046:Homeobox domain|PF12284:Hox protein A13 N terminal	Homeobox
ENSSSCG00000033909	0.0324292	0.0238905	0.386046	0.339961	0.018624	0	0.0216774	0.0359145	-	18	6372382	6386988	-	4873	protein_coding	-	-
ENSSSCG00000031538	0.361648	0.744152	1.67753	3.12724	0.257826	0.384554	0.675216	0.704354	RNASE4	7	78243687	78262866	-	4224	protein_coding	PF00074:Pancreatic ribonuclease	-
ENSSSCG00000000784	0.736813	0.476107	0.148665	0.134363	0.688514	0.943497	0.532176	0.663864	LRRK2	5	71800240	71944938	+	8436	protein_coding	PF13855:Leucine rich repeat|PF16095:C-terminal of Roc, COR, domain|PF12799:Leucine Rich repeats (2 copies)|PF00069:Protein kinase domain|PF08477:Ras of Complex, Roc, domain of DAPkinase	Pkinase
ENSSSCG00000011496	2.3681	1.86568	0.618817	0.194886	1.86011	1.27416	0.797421	0.792196	ADAMTS9	13	46034816	46207006	-	11856	protein_coding	PF05986:ADAM-TS Spacer 1|PF01562:Reprolysin family propeptide|PF08685:GON domain|PF01421:Reprolysin (M12B) family zinc metalloprotease|PF00090:Thrombospondin type 1 domain	TSP_1
ENSSSCG00000018065	245.398	203.397	68.879	27.0703	487.985	494.053	132.291	111.604	ND1	MT	3922	4876	+	955	protein_coding	-	-
ENSSSCG00000004222	0.141498	0.149254	0.704399	0.984758	0.326895	0.436335	1.05118	0.975846	NCOA7	1	37043803	37194480	-	8190	protein_coding	PF07534:TLD|PF01476:LysM domain	LysM
ENSSSCG00000006418	0	0	0.268839	0.233631	0.0291816	0	0.0792536	0.0625263	-	4	91374897	91402486	-	4665	protein_coding	PF02760:HIN-200/IF120x domain|PF02758:PAAD/DAPIN/Pyrin domain	PAAD_DAPIN
ENSSSCG00000015782	4.5656	5.99299	16.1008	16.5121	6.09276	9.58933	11.8415	10.7555	IRF2	15	45546779	45656928	-	3992	protein_coding	PF00605:Interferon regulatory factor transcription factor	IRF
ENSSSCG00000044727	0.136043	0.270601	1.16604	1.89154	0.421897	0.391545	0.545629	0.723187	-	11	7142754	7147232	+	1936	lncRNA	-	-
ENSSSCG00000009250	1.78105	0.93437	0.34266	0.282894	7.79537	5.6956	2.90421	3.02843	PRKG2	8	136755469	136852906	+	2928	protein_coding	PF00027:Cyclic nucleotide-binding domain|PF00069:Protein kinase domain	Pkinase
ENSSSCG00000011950	5.53558	5.56686	19.403	24.0703	11.5935	13.1562	24.2867	22.0568	NXPE3	13	157298816	157337838	-	3597	protein_coding	PF06312:Neurexophilin	-
ENSSSCG00000012053	32.2965	52.8974	111.287	146.451	29.2883	45.344	61.2013	55.7862	CBR3	13	199830668	199840442	+	1052	protein_coding	PF00106:short chain dehydrogenase	adh_short
ENSSSCG00000046233	0.583552	0.408709	0.0978418	0.176858	0.679705	0.473105	0.296678	0.382299	-	AEMK02000578.1	21	19405	-	6409	lncRNA	-	-
novel.151	4.35652	2.2638	1.18334	0.958615	5.83041	5.01114	4.42885	4.01103	-	14	30869596	30886017	-	6094	-	PF00076:RNA recognition motif. (a.k.a. RRM, RBD, or RNP domain)|PF11764:COMPASS (Complex proteins associated with Set1p) component N	RRM_1
ENSSSCG00000025629	0.0596556	0.29665	0.994219	0.24686	0.282645	0.337257	0.149538	0.0660669	COLEC11	3	131226798	131254551	-	1766	protein_coding	PF00059:Lectin C-type domain|PF01391:Collagen triple helix repeat (20 copies)	Lectin_C
ENSSSCG00000045153	0.323496	0.191979	0.0427887	0.0247899	0.0309638	0.0615776	0.0300335	0	-	2	149350628	149360123	-	8793	protein_coding	-	-
ENSSSCG00000018069	196.195	175.354	56.8694	21.4212	583.722	540.724	112.375	86.7778	ND2	MT	5087	6128	+	1042	protein_coding	-	-
ENSSSCG00000014207	6.5816	4.29442	1.87906	1.33693	7.92405	6.02509	4.27607	5.14213	APC	2	116812582	117034912	-	11413	protein_coding	PF11414:Adenomatous polyposis coli tumour suppressor protein|PF16689:Coiled-coil N-terminus of APC, dimerisation domain	-
novel.350	0	0	1.80793	4.49848	0	0.0821626	0.561029	0.442618	-	4	96803402	96804585	+	659	-	PF14672:Late cornified envelope	-
ENSSSCG00000031163	0	0.102783	0.701253	0.564509	0	0.0637377	0.186522	0.309025	-	2	13370924	13384808	-	1699	protein_coding	PF00307:Calponin homology (CH) domain	CH
ENSSSCG00000006581	180.901	278.032	609.567	999.548	120.638	154.53	322.805	349.712	-	4	96030899	96037483	+	1315	lncRNA	PF01023:S-100/ICaBP type calcium binding domain	-
ENSSSCG00000005838	21.7409	41.617	73.6027	82.8502	18.1262	18.6686	27.8005	27.4487	TRAF2	AEMK02000682.1	928536	946447	-	2561	protein_coding	PF00097:Zinc finger, C3HC4 type (RING finger)|PF02176:TRAF-type zinc finger|PF16673:TNF receptor-associated factor BIRC3 binding domain	zf-C3HC4
ENSSSCG00000013901	16.688	19.1465	57.0062	85.0773	13.1257	15.5723	33.3779	30.6953	IFI30	2	59629765	59634221	-	1815	protein_coding	PF03227:Gamma interferon inducible lysosomal thiol reductase (GILT)	-
ENSSSCG00000031130	5.99473	9.72812	20.4441	22.372	8.03309	12.0158	21.06	18.8474	ZBED1	AEMK02000465.1	623396	635804	-	4745	protein_coding	PF05699:hAT family C-terminal dimerisation region|PF02892:BED zinc finger	zf-BED
ENSSSCG00000006197	0.123452	0.157407	0.666973	0.888101	0.00818053	0.0976116	0.457042	0.389124	SULF1	4	65595949	65778884	-	5547	protein_coding	PF00884:Sulfatase|PF12548:Sulfatase protein	Sulfatase
ENSSSCG00000049158	0.156825	0.0706034	0.00691441	0.0432638	0.710507	0.358221	0.477559	0.347359	-	1	13972615	14024472	+	9069	protein_coding	PF00435:Spectrin repeat	-
ENSSSCG00000007232	0.309188	0.629386	1.51101	2.42422	0.140184	0.234177	0.783197	0.684834	DUSP15	17	35538491	35550432	-	3237	protein_coding	PF00782:Dual specificity phosphatase, catalytic domain	DSPc
ENSSSCG00000028056	22.9057	38.4786	76.8275	76.8883	72.0799	68.0196	66.2975	58.3765	ZFP36	6	48052137	48066257	+	2962	protein_coding	PF00642:Zinc finger C-x8-C-x5-C-x3-H type (and similar)	zf-CCCH
novel.305	3.37764	2.03588	0.840721	0.749675	2.84353	2.24092	0.846671	0.544094	-	3	128215163	128237704	+	3431	-	-	-
ENSSSCG00000013425	0.298579	0.542573	1.20058	1.42225	0.405819	0.627454	0.745118	0.96261	MISP	2	77602142	77619087	-	7939	protein_coding	PF15304:A-kinase anchor protein 2 C-terminus	-
ENSSSCG00000035347	0.191254	0.189852	0.729328	0.87191	0.656227	0.556446	0.906825	0.642605	CYP2C42	14	106013495	106713121	+	16250	protein_coding	PF00067:Cytochrome P450	p450
ENSSSCG00000013273	2.20209	2.64349	7.75112	7.82753	0.286594	0.749076	0.921317	0.508805	CHST1	2	16772208	16789031	+	3325	protein_coding	PF00685:Sulfotransferase domain	Sulfotransfer_1
ENSSSCG00000001459	0.231373	0.511355	1.33126	1.37233	0.0332192	0.0198189	0.0966634	0.12812	HLA-DOB	7	25030438	25037951	-	2732	protein_coding	PF00969:Class II histocompatibility antigen, beta domain|PF07654:Immunoglobulin C1-set domain	C1-set
ENSSSCG00000006031	0.0146363	0.0646949	0.235216	0.157472	0	0.0150445	0.0660394	0.0567324	TMEM74	4	28722273	28731093	+	7198	protein_coding	PF14927:Neurensin	-
ENSSSCG00000016999	19.8103	38.1744	66.2484	78.6168	7.68853	11.0449	21.2671	17.4817	TLX3	16	52824051	52826775	-	1505	protein_coding	PF00046:Homeobox domain	Homeobox
ENSSSCG00000012026	47.7208	24.3556	14.2396	11.528	168.595	150.075	146.088	144.252	ADAMTS1	13	190276424	190286205	-	5007	protein_coding	PF05986:ADAM-TS Spacer 1|PF01562:Reprolysin family propeptide|PF01421:Reprolysin (M12B) family zinc metalloprotease|PF00090:Thrombospondin type 1 domain	TSP_1
ENSSSCG00000024223	4.81281	5.56503	16.2579	19.1077	13.904	15.7159	19.107	18.1376	ARHGEF16	6	65026521	65048512	+	3776	protein_coding	PF00621:RhoGEF domain|PF00169:PH domain	RhoGEF
ENSSSCG00000015525	40.1439	60.6801	131.728	180.343	25.5556	52.3278	99.8984	100.924	TOR3A	9	120859949	120885920	+	2026	protein_coding	PF06309:Torsin	-
ENSSSCG00000000091	3.13104	3.61236	10.6564	12.8652	3.60025	3.96979	6.8182	6.49208	APOBEC3B	5	9097719	9116369	-	3819	protein_coding	PF08210:APOBEC-like N-terminal domain	-
ENSSSCG00000001252	0	0.334056	1.6194	2.00152	0	0.0776831	0.30311	0.167395	UBD	7	22501130	22503094	-	697	protein_coding	PF00240:Ubiquitin family	ubiquitin
ENSSSCG00000030262	0	0.0683007	0.331101	0.0895185	0.0266221	0.031766	0.0774668	0	-	12	35481215	35528092	+	3409	protein_coding	PF03009:Glycerophosphoryl diester phosphodiesterase family	-
ENSSSCG00000012110	3.64679	2.17097	0.979337	0.589403	3.49057	3.39512	2.89323	2.85566	MID1	X	7237942	7620011	-	4290	protein_coding	PF00041:Fibronectin type III domain|PF13765:SPRY-associated domain|PF00622:SPRY domain|PF13445:RING-type zinc-finger|PF00643:B-box zinc finger	SPRY
ENSSSCG00000043636	0.611494	1.06186	2.84243	3.78358	0.852864	1.6462	2.83208	3.06358	-	13	26567351	26569497	-	1809	lncRNA	-	-
novel.326	6.82404	3.97826	1.89762	1.18587	10.4456	5.21016	4.00482	4.38371	-	3	49807809	49810954	-	2941	-	-	-
ENSSSCG00000009778	0.895522	0.936579	3.40756	8.12618	2.52097	2.13688	2.83807	2.1075	RILPL2	14	29477281	29523166	+	3294	protein_coding	PF11461:Rab interacting lysosomal protein	-
ENSSSCG00000025013	2.36253	3.17013	7.87476	7.7722	2.67482	3.5906	8.79858	8.64357	RTN1	1	188704260	188926087	-	6243	protein_coding	PF02453:Reticulon	-
ENSSSCG00000032931	79.2935	41.6877	24.1891	15.1292	125.623	101.761	78.8453	82.5693	CDH6	16	17531952	17660079	+	5838	protein_coding	PF01049:Cadherin cytoplasmic region|PF00028:Cadherin domain	Cadherin
ENSSSCG00000015435	4.89587	7.4257	15.9291	16.084	5.29258	12.6468	22.5235	24.3755	NAMPT	9	106119899	106294587	-	9877	protein_coding	PF04095:Nicotinate phosphoribosyltransferase (NAPRTase) family	-
ENSSSCG00000004565	4.36479	2.8342	1.24348	0.771875	6.10602	3.89216	2.31915	2.54089	CA12	1	108649271	108710651	+	5648	protein_coding	PF00194:Eukaryotic-type carbonic anhydrase	-
ENSSSCG00000004584	0.111052	0.214757	0.616933	1.11057	0.0239164	0.019025	0.204141	0.307469	GCNT3	1	112422879	112540983	-	5692	protein_coding	PF02485:Core-2/I-Branching enzyme	-
ENSSSCG00000021038	5.48345	2.9697	1.61251	1.50474	10.4957	5.82254	5.4255	5.44704	NRIP1	13	179824862	179915177	-	7272	protein_coding	PF15690:Nuclear receptor-interacting protein 1 repression 4|PF15689:Nuclear receptor-interacting protein 1 repression 3|PF15688:Nuclear receptor-interacting protein 1 repression 2|PF15687:Nuclear receptor-interacting protein 1 repression 1	-
ENSSSCG00000003155	23.6756	46.6432	76.3363	88.0043	22.0489	26.7555	28.8488	28.0423	PPP1R15A	6	54172050	54175465	+	2305	protein_coding	PF10488:Phosphatase-1 catalytic subunit binding region	-
ENSSSCG00000022208	5.63873	7.03692	18.4167	20.6823	9.80466	15.8353	26.9503	25.0799	TNFRSF1B	6	72195435	72231149	+	4045	protein_coding	PF00020:TNFR/NGFR cysteine-rich region	-
ENSSSCG00000001952	52.2519	97.0274	167.503	221.838	25.5125	35.1021	46.2434	43.527	NFKBIA	7	64508016	64558057	+	1615	protein_coding	PF00023:Ankyrin repeat|PF12796:Ankyrin repeats (3 copies)	Ank
ENSSSCG00000007206	27.8284	44.2759	88.8034	119.6	30.9268	39.6049	52.3899	53.5799	RBCK1	17	34784016	34801231	-	2845	protein_coding	PF13445:RING-type zinc-finger	-
ENSSSCG00000001826	0.144317	0.239216	1.0308	1.61244	0.248643	0.19779	0.723519	0.612673	CFAP100	7	53909425	53949630	+	2190	protein_coding	PF13863:Domain of unknown function (DUF4200)	-
ENSSSCG00000013476	0.0178865	0.138358	0.447145	0.325671	0.0616331	0	0.197279	0.0396177	CELF5	2	75314769	75364195	-	2945	protein_coding	PF00076:RNA recognition motif. (a.k.a. RRM, RBD, or RNP domain)	RRM_1
ENSSSCG00000009468	0	0.0195137	0.357364	0.233835	0.07606	0.072605	0.123942	0.215122	KCTD12	11	48943477	49031093	-	2983	protein_coding	PF02214:BTB/POZ domain	K_tetra
ENSSSCG00000038080	0	0	0.205517	0.19331	0	0	0.101825	0.101221	EMCN	8	120138279	120230966	+	5187	protein_coding	-	-
ENSSSCG00000006172	0.550478	0.28626	0.106005	0.0200994	1.94564	1.20655	0.267859	0.313785	PI15	4	61114497	61142811	-	6507	protein_coding	PF00188:Cysteine-rich secretory protein family	SCP
ENSSSCG00000018084	471.038	603.627	146.074	38.9336	844.728	680.57	102.123	88.3486	ND3	MT	10653	10998	+	346	protein_coding	-	-
ENSSSCG00000041289	15.0328	27.2544	47.8667	51.1615	7.39094	9.19588	12.5731	11.3967	IL10RB	13	196853469	196884932	+	2155	protein_coding	PF09294:Interferon-alpha/beta receptor, fibronectin type III|PF01108:Tissue factor	-
ENSSSCG00000014171	9.62266	12.0951	30.4939	27.9489	8.85387	24.3348	43.862	41.8076	ERAP1	2	103378429	103408759	-	4341	protein_coding	PF11838:ERAP1-like C-terminal domain|PF01433:Peptidase family M1 domain	-
ENSSSCG00000004755	0.835908	1.09029	2.98526	4.78598	0.554823	0.366226	0.961806	1.13821	DLL4	1	130376720	130386713	-	3844	protein_coding	-	-
ENSSSCG00000001971	9.81268	5.23826	3.0464	2.2743	11.639	10.4748	10.6426	12.9152	HECTD1	7	68318417	68422396	+	9201	protein_coding	PF07738:Sad1 / UNC-like C-terminal|PF06701:Mib_herc2|PF13857:Ankyrin repeats (many copies)	-
ENSSSCG00000031733	11.6899	7.90801	3.59396	2.51545	17.7236	14.5446	12.2207	12.4622	AKAP12	1	14908115	15017001	-	5182	protein_coding	PF03832:WSK motif	-
novel.117	1.16328	0.889949	0.230801	0.456691	0.192713	0.107309	0.179446	0.115617	-	13	205241528	205245059	+	3532	-	-	-
ENSSSCG00000015607	0.931924	1.18919	3.2093	3.81048	1.72985	1.63074	2.71426	2.89965	HHAT	9	132347028	132666867	-	4748	protein_coding	PF03062:MBOAT, membrane-bound O-acyltransferase family	MBOAT
ENSSSCG00000007436	0.813604	0.712677	0.16536	0.30383	0.641045	0.499739	0.338251	0.285697	MMP9	17	48175056	48188264	+	5309	protein_coding	PF01471:Putative peptidoglycan binding domain|PF00413:Matrixin|PF00040:Fibronectin type II domain|PF00045:Hemopexin	Hemopexin
ENSSSCG00000029030	2.04029	2.0143	6.43448	6.12275	2.46609	5.32429	14.1696	15.5367	SMCHD1	6	103808066	103986144	-	13322	protein_coding	PF06470:SMC proteins Flexible Hinge Domain	SMC_hinge
ENSSSCG00000039658	20.9416	14.6952	6.63665	4.11212	12.5288	15.2685	13.348	13.9153	-	10	46935557	47223384	+	11206	protein_coding	PF06625:Protein of unknown function (DUF1151)	-
ENSSSCG00000004870	100.983	143.93	312.398	390.534	137.922	170.915	274.567	295.748	CNDP2	1	149565339	149584292	-	2484	protein_coding	PF07687:Peptidase dimerisation domain|PF01546:Peptidase family M20/M25/M40	Peptidase_M20
ENSSSCG00000005724	6.95025	7.09059	21.579	24.7703	6.54741	16.8293	40.0847	37.9697	SETX	1	272095358	272170750	-	8587	protein_coding	PF13086:AAA domain|PF12726:SEN1 N terminal|PF13087:AAA domain	-
ENSSSCG00000045069	11.526	7.83678	3.54198	2.8211	24.1631	16.9992	10.8327	11.4051	-	7	16885827	16891770	-	3647	lncRNA	PF00505:HMG (high mobility group) box	HMG_box
ENSSSCG00000015487	0.175003	0.386772	1.01849	1.3518	0.26801	0.379756	1.2283	1.27054	TNFSF18	9	115448971	115459886	-	2709	protein_coding	-	-
ENSSSCG00000006718	8.00347	5.65547	2.30087	2.11782	9.77901	7.38724	6.38716	5.93923	ZNF697	4	101521766	101548728	+	1935	protein_coding	-	-
ENSSSCG00000023033	17.5661	26.489	54.3264	59.2582	11.3995	18.0675	30.4013	26.6582	PARP3	13	34075801	34085210	+	4729	protein_coding	PF05406:WGR domain|PF02877:Poly(ADP-ribose) polymerase, regulatory domain|PF00644:Poly(ADP-ribose) polymerase catalytic domain	WGR
ENSSSCG00000003575	0.0210788	0.0931721	0.501855	0.296568	0.127108	0.0216667	0.0422704	0.116721	CD164L2	6	84597398	84603398	-	2499	protein_coding	PF05283:Multi-glycosylated core protein 24 (MGC-24), sialomucin	-
ENSSSCG00000002006	0.393104	0.482664	1.76785	2.31353	0.451516	0.650999	0.919697	1.16094	PSME1	7	75148754	75171146	-	2412	protein_coding	PF02251:Proteasome activator pa28 alpha subunit|PF02252:Proteasome activator pa28 beta subunit	-
ENSSSCG00000018081	1218.43	1376.68	391.342	138.02	2421.33	2055.13	387.246	350.793	ATP6	MT	9120	9800	+	681	protein_coding	-	-
ENSSSCG00000024152	3.92342	4.86108	12.2217	11.3735	3.15087	6.10319	8.89163	7.59807	ETV6	5	60394656	60776750	-	7532	protein_coding	PF02198:Sterile alpha motif (SAM)/Pointed domain|PF00178:Ets-domain	Ets
ENSSSCG00000001689	11.4263	19.3667	35.3655	41.8811	12.5482	14.9727	21.6773	20.2468	GTPBP2	7	38603474	38613448	-	3204	protein_coding	PF00009:Elongation factor Tu GTP binding domain	GTP_EFTU
ENSSSCG00000002494	0.035989	0.119308	0.342738	0.645345	0.0930077	0.172633	0.565337	0.717423	CLMN	7	116476791	116590265	-	4391	protein_coding	PF00307:Calponin homology (CH) domain	CH
ENSSSCG00000013248	0.702176	0.50331	0.165672	0.235595	0.108989	0.104038	0.139543	0.0980808	LRP4	2	15616131	15672874	+	8327	protein_coding	PF00058:Low-density lipoprotein receptor repeat class B|PF12662:Complement Clr-like EGF-like|PF00057:Low-density lipoprotein receptor domain class A|PF14670:Coagulation Factor Xa inhibitory site	Ldl_recept_a
ENSSSCG00000000531	0.323333	0.272515	0.0587142	0.068033	0.764788	0.619639	0.417612	0.443051	BICD1	5	41897376	42143641	-	9612	protein_coding	PF09730:Microtubule-associated protein Bicaudal-D	-
ENSSSCG00000050527	0	0.0265674	0.152641	0.0464276	0.034518	0.0988501	0.128567	0.0621268	-	7	54175627	54182199	-	6573	protein_coding	PF01284:Membrane-associating domain	-
ENSSSCG00000046779	0.225754	0.22175	0	0.0415195	0.0864332	0.0902419	0.125754	0.0972285	-	15	100161258	100165569	+	4200	lncRNA	-	-
ENSSSCG00000038806	9.78017	11.0829	30.0779	40.9868	10.3784	15.4957	31.6551	33.8184	AXL	6	49245673	49277914	+	4228	protein_coding	PF13927:Immunoglobulin domain|PF00041:Fibronectin type III domain|PF07714:Protein tyrosine kinase	Pkinase_Tyr
ENSSSCG00000039779	0.310288	0.544577	1.39059	2.26588	0.298742	0.262658	0.494129	0.42449	CHGB	17	14746997	14761997	+	2886	protein_coding	PF01271:Granin (chromogranin or secretogranin)	Granin
ENSSSCG00000013742	0.180747	0.164997	0.767113	1.18371	0.392644	0.89663	1.78867	1.24455	NFIX	2	65954244	66056567	-	6703	protein_coding	PF03165:MH1 domain|PF10524:Nuclear factor I protein pre-N-terminus|PF00859:CTF/NF-I family transcription modulation region	MH1
ENSSSCG00000004332	0.475941	0.390211	0.0913827	0.133417	0.32403	0.291951	0.269395	0.450578	BACH2	1	57899789	58204839	-	6862	protein_coding	PF00651:BTB/POZ domain|PF03131:bZIP Maf transcription factor	BTB
ENSSSCG00000009037	0.494749	0.284294	0.117792	0.122839	0.242933	0.25936	0.327408	0.257523	ZNF827	8	82596659	82783691	+	10647	protein_coding	-	-
ENSSSCG00000037179	1.525	1.19368	0.359297	0.315529	1.19054	1.12666	0.700827	0.246296	PIRT	12	55513315	55519578	-	3316	protein_coding	PF15099:Phosphoinositide-interacting protein family	-
ENSSSCG00000026741	4.87633	5.85713	15.1662	23.4168	5.01426	5.01234	7.73024	8.53817	-	7	37820344	37823986	+	2733	lncRNA	PF07986:Tubulin binding cofactor C|PF16752:Tubulin-specific chaperone C N-terminal domain	-
ENSSSCG00000033135	8.96482	13.1491	27.2942	40.4636	8.21082	8.65324	12.702	14.0072	VAMP5	3	59175872	59185639	-	2603	protein_coding	PF00957:Synaptobrevin	-
ENSSSCG00000023174	3.81052	3.46881	1.179	1.1531	4.32372	4.8917	4.24151	4.80565	USP53	8	104498710	104560509	-	6276	protein_coding	PF00443:Ubiquitin carboxyl-terminal hydrolase	UCH
ENSSSCG00000014618	0.106416	0.117594	1.45682	2.9504	0	0	0.960307	1.47316	-	9	3067061	3068090	+	990	pseudogene	-	-
ENSSSCG00000024290	0.293732	0.156283	0.0259012	0.0990398	0.112459	0.0670944	0.0436323	0.0602407	-	4	42305705	42315247	+	4842	protein_coding	PF13873:Myb/SANT-like DNA-binding domain	-
ENSSSCG00000016101	7.88049	11.3628	23.6224	31.2429	5.73352	7.44642	12.614	14.0585	CFLAR	15	104781615	104844921	+	5548	protein_coding	PF00656:Caspase domain|PF01335:Death effector domain	Peptidase_C14
ENSSSCG00000031690	0.741364	0.646769	2.53924	3.51993	0.705871	0.735304	0.912884	0.835445	TLDC2	17	40109210	40120399	+	4050	protein_coding	PF07534:TLD	-
ENSSSCG00000005701	0	0.0316469	0.170461	0.189614	0	0.0196249	0.00957174	0.0211443	ASS1	1	270531589	270586361	+	5518	protein_coding	PF00764:Arginosuccinate synthase	-
ENSSSCG00000038877	0	0.0364092	0.147084	0.0681713	0	0	0.00825909	0	SLC36A3	16	71686370	71746996	+	6395	protein_coding	PF01490:Transmembrane amino acid transporter protein	Aa_trans
ENSSSCG00000003684	33.5723	24.7389	11.1976	6.93565	12.0736	11.5762	9.25153	9.15779	MTCL1	6	99062354	99177958	-	6160	protein_coding	PF14818:Domain of unknown function (DUF4482)|PF11365:Protein SOGA	-
ENSSSCG00000032710	8.78701	10.4884	25.9514	27.2639	9.60863	15.6905	26.7442	23.4013	E2F2	6	81377921	81398868	-	4562	protein_coding	PF16421:E2F transcription factor CC-MB domain|PF02319:E2F/DP family winged-helix DNA-binding domain	E2F_TDP
ENSSSCG00000001750	6.71857	8.81789	19.7663	16.3093	4.81994	8.93231	10.7407	9.49543	PAQR8	7	46104677	46234480	+	7268	protein_coding	PF03006:Haemolysin-III related	-
ENSSSCG00000018082	1750.8	1819.56	592.115	212.028	3355.03	3019.97	518.468	367.509	COX3	MT	9800	10583	+	784	protein_coding	-	-
ENSSSCG00000001398	7.58978	11.1888	22.1918	27.5264	6.91394	9.38195	13.8042	13.7012	-	7	23634639	23649314	-	9661	protein_coding	PF00129:Class I Histocompatibility antigen, domains alpha 1 and 2|PF07654:Immunoglobulin C1-set domain	MHC_I
ENSSSCG00000022739	51.4601	31.9879	17.3517	7.281	59.2166	61.8541	56.2686	62.906	DSG2	6	115400252	115452473	+	3856	protein_coding	PF00028:Cadherin domain	Cadherin
novel.578	5.15041	3.44677	1.71865	1.21708	2.33409	1.43223	1.03015	0.903557	-	9	137797869	137817165	-	15689	-	-	-
ENSSSCG00000008965	3.63427	4.94639	10.9244	12.2983	3.80764	7.68763	15.9126	14.8251	-	8	70649312	70697907	-	3754	protein_coding	-	-
ENSSSCG00000045911	0.604081	1.06806	2.63675	3.13301	0.346922	0.248372	0.363419	0.223001	-	12	26271969	26274433	-	1308	lncRNA	-	-
ENSSSCG00000002818	1.00426	1.44444	3.12158	5.69268	0.666002	1.03227	2.95691	2.45388	PLLP	6	19211761	19241228	-	6609	protein_coding	-	-
ENSSSCG00000016243	2.92162	4.27273	8.70067	8.55471	2.87399	4.70784	7.08672	6.279	RHBDD1	15	128346373	128469213	+	5463	protein_coding	PF01694:Rhomboid family	Rhomboid
ENSSSCG00000043104	0.534572	0.477125	0.0489514	0.085081	0.0177117	0.0422679	0.0618465	0.136621	-	12	44970312	44972928	-	2562	pseudogene	-	-
ENSSSCG00000009338	0.22156	0.133546	0.035966	0.0500092	0.286293	0.377841	0.232251	0.195182	-	11	8343265	8765082	+	10461	protein_coding	PF14225:Cell morphogenesis C-terminal|PF14222:Cell morphogenesis N-terminal|PF14228:Cell morphogenesis central region	-
ENSSSCG00000017750	0.653881	0.595056	0.0686821	0.206916	0.132537	0.118609	0.327816	0.383376	EVI2B	12	43553872	43562544	+	2739	protein_coding	-	-
ENSSSCG00000001456	0.0728574	0	0.503042	0.434146	0.0627627	0.0149779	0.0146105	0.145238	-	7	24951495	24995637	+	3615	protein_coding	PF07654:Immunoglobulin C1-set domain	C1-set
ENSSSCG00000025598	1.48928	1.93111	4.51932	4.14653	3.54476	4.68981	8.45035	7.12172	COBLL1	15	71343750	71498401	-	6119	protein_coding	PF09469:Cordon-bleu ubiquitin-like domain	-
ENSSSCG00000001469	0.366981	0.389933	1.3778	2.11436	0.24318	0.217625	0.665164	0.609632	SLA-DMB	7	25117685	25125847	-	3732	protein_coding	PF00969:Class II histocompatibility antigen, beta domain|PF07654:Immunoglobulin C1-set domain	C1-set
ENSSSCG00000033000	6.0919	3.79717	2.01695	1.93793	3.85388	3.6886	2.43374	2.60377	TIMP4	13	68179805	68190942	-	5534	protein_coding	PF00965:Tissue inhibitor of metalloproteinase	-
ENSSSCG00000022504	0.557532	0.408065	0.129292	0.11985	0.505233	0.431673	0.348482	0.360848	CDON	9	53079550	53178881	-	7275	protein_coding	PF13927:Immunoglobulin domain|PF00041:Fibronectin type III domain|PF07679:Immunoglobulin I-set domain	fn3
ENSSSCG00000015563	0.131638	0.122497	0.536096	0.676611	0.39988	0.142431	0.250086	0.452701	RGL1	9	124848337	125144253	+	7603	protein_coding	PF00618:RasGEF N-terminal motif|PF00788:Ras association (RalGDS/AF-6) domain|PF00617:RasGEF domain	RA
ENSSSCG00000013894	0.253707	0.315402	1.07594	1.43044	0.259534	0.342278	0.874452	1.24682	IL12RB1	2	59707961	59736282	+	3322	protein_coding	PF00041:Fibronectin type III domain	fn3
ENSSSCG00000035078	13.6589	16.993	39.6987	56.472	7.97416	8.46115	12.0327	11.6875	CD40	17	48286029	48298528	+	1747	protein_coding	-	-
ENSSSCG00000005437	13.2034	18.1856	38.0544	36.1586	5.97617	8.58183	14.7231	16.1285	KLF4	1	248604820	248609574	-	3060	protein_coding	-	-
ENSSSCG00000039144	3.34788	5.35596	9.71896	13.2304	2.30721	3.19099	6.08046	5.6795	-	Y	5238412	5375106	-	6923	protein_coding	PF00106:short chain dehydrogenase	adh_short
ENSSSCG00000006127	3.51518	4.68585	10.1663	9.18091	3.88876	7.21124	12.1839	13.9573	NBN	4	46787659	46903999	+	7118	protein_coding	PF08599:DNA damage repair protein Nbs1|PF00498:FHA domain|PF16508:Second BRCT domain on Nijmegen syndrome breakage protein	FHA
ENSSSCG00000030241	0.687555	1.20552	2.18262	1.97265	0.687058	0.885772	0.818082	0.791906	TSC22D3	X	88171329	88233964	-	5746	protein_coding	PF01166:TSC-22/dip/bun family	-
ENSSSCG00000004328	4.69778	2.80169	1.60716	1.39249	5.79265	6.20763	6.63508	6.61139	MDN1	1	57660224	57826368	-	18221	protein_coding	PF07728:AAA domain (dynein-related subfamily)	AAA_5
ENSSSCG00000012277	49.3773	67.1818	141.12	213.946	61.4212	79.6528	144	112.965	TIMP1	X	42102172	42106297	+	1038	protein_coding	PF00965:Tissue inhibitor of metalloproteinase	-
ENSSSCG00000026454	14.2346	18.7981	40.7804	39.0321	3.94147	7.6977	16.3901	18.1031	PMAIP1	1	161182868	161188164	-	2694	protein_coding	PF15150:Phorbol-12-myristate-13-acetate-induced	-
ENSSSCG00000049674	0	0.0108417	0.163512	0.121798	0.0253552	0.0403391	0.137723	0.141252	-	1	191146003	191151371	+	5369	protein_coding	PF17490:L1 transposable element dsRBD-like domain|PF02994:L1 transposable element RBD-like domain|PF17489:L1 transposable element trimerization domain	Transposase_22
ENSSSCG00000049319	0.129345	0.0446664	0	0.0936675	0	0.00830957	0.0162114	0.0179058	-	13	203240760	203248032	-	6516	lncRNA	-	-
ENSSSCG00000001229	10.6908	15.8785	30.2508	43.8602	15.2299	15.9753	28.8204	30.5338	-	7	22823841	22962547	+	19763	protein_coding	PF07654:Immunoglobulin C1-set domain|PF00129:Class I Histocompatibility antigen, domains alpha 1 and 2|PF06623:MHC_I C-terminus	MHC_I
ENSSSCG00000044032	0.706111	0.780285	3.53041	3.27259	0	0.0725806	0.566401	0.625599	-	11	23111343	23130518	-	746	lncRNA	-	-
ENSSSCG00000000869	3.77242	2.20509	1.26646	0.870959	2.57601	3.18014	3.62107	3.85942	UTP20	5	82813714	82913155	-	9160	protein_coding	PF07539:Down-regulated in metastasis	-
ENSSSCG00000050793	2473.55	1774.46	862.713	346.47	3945.45	4747.1	1808.56	1353.42	ssc-mir-10390	9	4700784	4700878	-	95	miRNA	-	-
ENSSSCG00000038203	80.9321	134.502	227.775	324.626	63.0303	70.5177	112.963	107.935	EDF1	AEMK02000682.1	960073	965213	+	2897	protein_coding	PF08523:Multiprotein bridging factor 1|PF01381:Helix-turn-helix	HTH_3
ENSSSCG00000039582	41.385	53.2632	116.658	169.244	61.9435	89.217	145.573	151.597	-	18	51909473	51921243	+	2342	protein_coding	PF10584:Proteasome subunit A N-terminal signature|PF00227:Proteasome subunit	Proteasome
ENSSSCG00000043391	0.0166881	0.0645438	0.208592	0.103585	0.0143759	0.0428838	0.0250991	0	-	9	25949055	25957659	-	6313	lncRNA	-	-
ENSSSCG00000037598	10.0374	13.1938	28.6914	31.989	7.19972	11.5862	25.4243	26.0421	SNX10	18	46064579	46142945	-	2603	protein_coding	PF00787:PX domain	PX
ENSSSCG00000032861	1.72692	1.17271	0.516814	0.614809	0.831088	0.872669	0.889955	0.67312	NUAK1	5	14102205	14177588	+	5460	protein_coding	PF00069:Protein kinase domain	Pkinase
ENSSSCG00000008292	3.22986	2.03744	1.09484	0.782808	5.0315	4.38627	3.04183	3.26804	TET3	3	68918933	69020986	-	12085	protein_coding	PF12851:Oxygenase domain of the 2OGFeDO superfamily|PF02008:CXXC zinc finger domain	zf-CXXC
ENSSSCG00000027372	14.0389	26.9971	39.4062	28.8132	17.3072	45.346	75.2052	96.0291	SAMD9	9	72963815	72999258	-	6615	protein_coding	PF07647:SAM domain (Sterile alpha motif)	SAM_2
ENSSSCG00000050359	0.790138	0.412316	0.104511	0.199813	0.983177	0.857298	1.10035	0.583371	-	14	12980692	12983750	-	2400	lncRNA	-	-
novel.430	12.5419	22.3248	36.8009	75.2402	3.50405	3.6933	8.8368	7.58307	-	6	54864152	54864928	+	777	-	-	-
ENSSSCG00000038290	0.21189	0.117074	0.012612	0.131523	0.392443	0.446491	0.201834	0.234662	RNF182	7	10201802	10259376	+	4972	protein_coding	-	-
ENSSSCG00000046546	0.354005	0.234715	0.0210708	0.190437	0.213469	0.582206	0.195224	0.31364	-	14	104180736	104192160	+	2976	lncRNA	-	-
ENSSSCG00000012905	1.72933	2.91198	5.4897	8.13298	3.71248	3.24476	2.64222	2.18878	TMEM134	2	5057208	5063727	+	1919	protein_coding	PF05915:Eukaryotic protein of unknown function (DUF872)	-
ENSSSCG00000023026	3.70288	2.07022	1.22503	0.771602	19.2678	13.8776	10.0977	8.71793	CLCN5	X	43613756	43813140	+	5989	protein_coding	PF00654:Voltage gated chloride channel	Voltage_CLC
ENSSSCG00000016059	0.0753897	0.107112	0.423088	1.44397	0.0463887	0.166055	0.971891	0.751428	STAT4	15	95653861	95763448	-	4891	protein_coding	PF02864:STAT protein, DNA binding domain|PF01017:STAT protein, all-alpha domain|PF00017:SH2 domain|PF02865:STAT protein, protein interaction domain	STAT_bind
ENSSSCG00000034360	2.75313	1.57589	0.931347	0.848305	4.99501	4.12782	3.9074	3.65772	CELSR2	4	110819427	110845493	-	10638	protein_coding	PF16489:GPCR-Autoproteolysis INducing (GAIN) domain|PF02210:Laminin G domain|PF00028:Cadherin domain|PF00002:7 transmembrane receptor (Secretin family)|PF01825:GPCR proteolysis site, GPS, motif|PF00053:Laminin EGF domain|PF00008:EGF-like domain	7tm_2
ENSSSCG00000022649	1.08049	0.572324	0.340162	0.258661	1.48079	1.56038	1.27588	1.72569	SLC7A11	8	88607884	88940100	+	11798	protein_coding	PF13520:Amino acid permease	-
ENSSSCG00000011782	5.29647	3.07696	1.82925	1.31684	12.2703	7.13571	4.78614	5.28636	ABCC5	13	121868614	122060360	-	9667	protein_coding	-	-
ENSSSCG00000016520	18.0232	13.1123	6.34087	3.48786	24.5126	23.8633	19.3613	17.7638	CREB3L2	18	11533183	11666113	+	7862	protein_coding	PF00170:bZIP transcription factor	bZIP_1
ENSSSCG00000023784	13.5352	9.59363	4.71987	3.79056	13.5442	11.7043	9.92887	11.8318	SEMA3C	9	99251714	99433230	+	5394	protein_coding	PF01403:Sema domain	Sema
ENSSSCG00000010212	2.31412	1.49431	0.774574	0.618111	6.80417	4.46072	2.80253	3.13303	-	14	63415226	64194021	-	9310	protein_coding	PF00531:Death domain|PF13637:Ankyrin repeats (many copies)|PF00791:ZU5 domain|PF13857:Ankyrin repeats (many copies)|PF12796:Ankyrin repeats (3 copies)	Death
ENSSSCG00000021576	0.49554	0.693619	1.75005	2.00958	0.455339	0.373532	0.712175	0.256105	-	7	10201670	10386208	+	3189	protein_coding	-	-
ENSSSCG00000026083	2.97965	2.65763	0.861427	1.32108	2.89682	2.80023	1.98463	3.60629	DNAJC24	2	29305417	29365184	-	2475	protein_coding	PF05207:CSL zinc finger|PF00226:DnaJ domain	DnaJ
ENSSSCG00000017952	5.88451	6.08313	17.3432	28.1996	10.7516	10.2925	11.515	10.4586	SAT2	12	52911723	52913363	-	1110	protein_coding	PF00583:Acetyltransferase (GNAT) family	Acetyltransf_1
ENSSSCG00000033176	6.90175	8.51101	19.2452	23.7173	5.65467	4.97369	8.12374	7.83736	SAP30L	16	68695894	68709852	-	4213	protein_coding	PF13866:SAP30 zinc-finger|PF13867:Sin3 binding region of histone deacetylase complex subunit SAP30	-
ENSSSCG00000009357	3.08522	1.88244	0.946347	0.986891	6.76666	5.58378	3.30224	2.85082	SMAD9	11	12705359	12763008	-	2783	protein_coding	PF03166:MH2 domain|PF03165:MH1 domain	MH2
ENSSSCG00000004561	1.80099	1.0056	0.619028	0.669166	3.13296	2.29122	1.80899	1.85058	HERC1	1	108205580	108403885	+	16613	protein_coding	PF00632:HECT-domain (ubiquitin-transferase)|PF00622:SPRY domain|PF00415:Regulator of chromosome condensation (RCC1) repeat	HECT
novel.50	1.51927	1.39031	0.339108	0.687627	0.858878	0.610017	0.309427	0.262898	-	1	261593040	261595258	-	2219	-	-	-
ENSSSCG00000029668	6.67518	4.94637	2.31214	1.05317	1.89433	2.75373	3.01075	3.00401	-	5	10610298	10650314	+	4719	protein_coding	-	-
ENSSSCG00000045570	0.562043	0.414055	0.123902	0.12921	0.152424	0.128382	0.114797	0.0345804	-	10	1541782	1547177	+	5061	lncRNA	-	-
ENSSSCG00000043413	0	0.214005	0.999005	1.4425	0.278048	0.0663543	0.453086	0.357458	-	7	24989623	24991063	-	816	protein_coding	-	-
ENSSSCG00000001577	6.53809	7.00404	18.0983	21.7269	6.80046	7.82097	13.4976	12.7108	TBC1D22B	7	32839146	32914495	+	3690	protein_coding	PF00566:Rab-GTPase-TBC domain	TBC
ENSSSCG00000008771	17.3597	30.481	47.6942	55.3642	17.7262	27.1526	35.879	30.8066	C4orf19	8	29013082	29103161	+	2030	protein_coding	PF15770:Domain of unknown function (DUF4699)	-
ENSSSCG00000033113	16.6631	20.6224	45.4786	67.2991	14.7814	17.6539	34.3775	35.2077	CHMP7	14	7390061	7403654	+	3294	protein_coding	PF03357:Snf7	ESCRT-III
ENSSSCG00000015125	64.5623	33.0991	23.46	19.1426	44.7852	44.1762	43.2037	45.648	NECTIN1	9	46789726	46891233	-	7126	protein_coding	PF08205:CD80-like C2-set immunoglobulin domain|PF07686:Immunoglobulin V-set domain|PF13927:Immunoglobulin domain	V-set
ENSSSCG00000010261	42.2023	51.8692	114.962	137.638	48.5286	63.3672	118.22	121.28	PPA1	14	73132370	73167689	-	1368	protein_coding	PF00719:Inorganic pyrophosphatase	Pyrophosphatase
novel.234	3.85536	2.1651	1.33757	0.790427	4.42824	2.85126	1.31673	1.57878	-	18	49412630	49434363	+	7501	-	-	-
ENSSSCG00000051432	0.0253249	0.0839557	0.512507	0.985091	0	0.078094	0.507855	0.224373	-	7	23589906	23596818	-	2080	lncRNA	-	-
novel.70	0.0731609	0.0808462	1.48058	1.15044	0.126048	0.225605	0.22007	0.567166	-	11	24103891	24104610	-	720	-	-	-
ENSSSCG00000005094	0.00720009	0.0397822	0.14571	0.131096	0	0.0148018	0	0.0159478	-	1	190161212	190171326	-	7316	lncRNA	PF03381:LEM3 (ligand-effect modulator 3) family / CDC50 family	-
ENSSSCG00000032749	0.00983493	0.010868	0.199032	0.0488374	0.033889	0.0202185	0.0887513	0.0762434	PCDH18	8	89321491	89335395	+	5356	protein_coding	PF08266:Cadherin-like|PF00028:Cadherin domain	Cadherin
ENSSSCG00000036208	0.0130321	0	0.263735	0.183356	0	0	0.026134	0.0432982	SHMT1	12	60414446	60435450	+	4042	protein_coding	PF00464:Serine hydroxymethyltransferase	SHMT
ENSSSCG00000016855	0.060547	0.083634	0.414441	1.34044	0.026079	0	0.364254	0.435852	FYB1	16	24333032	24507740	-	3480	protein_coding	PF14603:Helically-extended SH3 domain	-
ENSSSCG00000042595	0.0294388	0.043375	0.268677	0.276127	0.1268	0.282426	0.314855	0.304292	-	13	125428478	125471172	+	5368	lncRNA	-	-
ENSSSCG00000027826	0.0481205	0.194976	0.439177	0.836333	0.0829063	0.148388	0.450327	0.230932	GIMAP4	18	6429886	6452969	-	3284	protein_coding	PF04548:AIG1 family	-
ENSSSCG00000032852	0.0375452	0.0691486	0.34266	0.704323	0.010781	0.0257283	0.0376457	0.0415802	FAM167A	14	14627225	14667458	-	4209	protein_coding	PF11652:FAM167	-
ENSSSCG00000001404	0.0708009	0.136917	0.484629	0.571312	0.0304956	0	0.0532428	0.0784101	TNF	7	23699636	23703655	+	2976	protein_coding	PF00229:TNF(Tumour Necrosis Factor) family	-
ENSSSCG00000048120	0.339923	0.301846	0.0794854	0.130616	0.235306	0.155984	0.139985	0.154615	-	18	14180946	14190187	-	8678	lncRNA	-	-
ENSSSCG00000002959	13.3402	25.8177	36.6111	55.9789	7.9822	8.598	10.4477	13.2167	FAM98C	6	47315354	47319487	+	1461	protein_coding	PF10239:Protein of unknown function (DUF2465)	-
ENSSSCG00000018092	419.112	604.582	153.323	49.2927	854.264	707.374	107.934	105.073	ND6	MT	14739	15266	-	528	protein_coding	-	-
ENSSSCG00000044691	0.098166	0.238651	0.607669	0.974928	0.270607	0.322893	0.826802	0.826243	-	11	4032185	4045356	+	2683	lncRNA	-	-
ENSSSCG00000020838	1.29425	0.810448	0.154071	0.464162	1.93253	1.72945	0.519085	0.573337	-	5	17585665	17589577	+	1221	protein_coding	PF16208:Keratin type II head|PF00038:Intermediate filament protein	Filament
ENSSSCG00000021173	9.99762	12.0471	27.3015	33.4918	8.54748	8.28831	16.7493	16.8863	BSPRY	1	253975973	254003162	+	2097	protein_coding	PF00622:SPRY domain|PF13765:SPRY-associated domain	SPRY
ENSSSCG00000003419	58.8836	87.2742	157.835	226.055	52.3324	65.3209	101.676	104.554	MAD2L2	6	71773681	71779183	-	1468	protein_coding	PF02301:HORMA domain	HORMA
ENSSSCG00000009381	2.65316	1.43383	0.806889	0.849472	2.51911	3.10538	3.63116	3.92488	ALG11	11	15851711	15876392	-	2720	protein_coding	PF15924:ALG11 mannosyltransferase N-terminus|PF00534:Glycosyl transferases group 1	Glycos_transf_1
ENSSSCG00000000660	0.251119	0.106102	0.0351693	0.0122253	0.439013	0.250531	0.0814618	0.114515	A2M	5	62438017	62485537	+	7132	protein_coding	PF01835:MG2 domain|PF10569:Alpha-macro-globulin thiol-ester bond-forming region|PF07677:A-macroglobulin receptor|PF00207:Alpha-2-macroglobulin family|PF07703:Alpha-2-macroglobulin family N-terminal region|PF07678:A-macroglobulin complement component	A2M_comp
ENSSSCG00000023710	0.218199	0.113468	0.0305589	0.0478021	0.0442275	0.184706	0.0772176	0.0781808	REEP1	3	58435510	58558939	+	8208	protein_coding	PF03134:TB2/DP1, HVA22 family	TB2_DP1_HVA22
ENSSSCG00000029196	10.8683	5.78411	3.95718	2.51218	10.1406	11.3008	10.8455	10.7901	DIP2B	5	16373020	16603196	+	7115	protein_coding	PF06464:DMAP1-binding Domain|PF00501:AMP-binding enzyme	AMP-binding
ENSSSCG00000037808	1.78135	2.5344	4.92147	8.07165	1.59208	1.38853	3.09593	2.72903	-	4	110378017	110486771	-	7097	protein_coding	PF14497:Glutathione S-transferase, C-terminal domain|PF00043:Glutathione S-transferase, C-terminal domain|PF02798:Glutathione S-transferase, N-terminal domain	GST_N
ENSSSCG00000022168	16.5387	8.68012	6.06241	4.46683	22.8443	19.1332	13.3019	13.7665	APBB2	8	31921587	32301975	-	7437	protein_coding	PF00640:Phosphotyrosine interaction domain (PTB/PID)|PF00397:WW domain	PID
ENSSSCG00000033222	0.209031	0.257642	0.717797	0.678685	0.37399	0.842919	1.69285	1.24652	TRIM14	1	239913474	239944934	-	6552	protein_coding	PF00622:SPRY domain|PF13765:SPRY-associated domain|PF00643:B-box zinc finger	SPRY
ENSSSCG00000039962	163.355	309.884	434.99	620.108	223.179	264.593	343.993	357.716	HSPB1	3	10037936	10039915	-	1236	protein_coding	PF00011:Hsp20/alpha crystallin family	-
ENSSSCG00000034860	22.8681	31.6243	62.3921	92.4969	30.2326	29.6202	52.1542	51.3103	HSCB	14	45967502	45980628	+	797	protein_coding	PF07743:HSCB C-terminal oligomerisation domain	-
ENSSSCG00000051067	5.05828	8.09533	14.244	15.3884	1.59272	2.51004	3.84759	3.74748	-	6	88792570	88800422	-	1510	lncRNA	-	-
ENSSSCG00000036431	2.62255	1.60213	0.937064	0.531815	2.77814	3.19934	3.15307	3.62494	VPS13C	1	109931264	110104241	+	13116	protein_coding	PF06650:SHR-binding domain of vacuolar-sorting associated protein 13|PF16908:Vacuolar sorting-associated protein 13, N-terminal|PF09333:Autophagy-related protein C terminal domain|PF16909:Vacuolar-sorting-associated 13 protein C-terminal|PF12624:N-terminal region of Chorein or VPS13|PF16910:Repeating coiled region of VPS13	-
ENSSSCG00000011495	10.2199	10.3052	27.2509	31.7934	7.58086	12.0223	21.5356	18.8408	PRICKLE2	13	45620367	45968152	-	8422	protein_coding	PF00412:LIM domain|PF06297:PET Domain	LIM
ENSSSCG00000013643	13.5917	22.062	37.4692	50.0003	18.375	17.6473	25.6912	23.767	CDKN2D	2	69337855	69339999	-	810	protein_coding	PF12796:Ankyrin repeats (3 copies)	-
ENSSSCG00000000435	1.50227	1.34083	4.42501	8.46407	2.27302	1.54418	3.08984	3.09283	-	5	22873736	22880823	+	2735	protein_coding	PF00621:RhoGEF domain	RhoGEF
ENSSSCG00000005506	6.79875	4.52375	2.46247	2.11303	8.51722	9.09977	7.05627	6.60828	MEGF9	1	260661402	260756867	-	7283	protein_coding	PF00053:Laminin EGF domain	Laminin_EGF
ENSSSCG00000015853	4.61247	2.55416	1.68917	1.49695	6.12945	5.63031	5.41676	4.94536	HERC2	15	56438107	56649796	+	15406	protein_coding	PF11515:Mouse development and cellular proliferation protein Cullin-7|PF00569:Zinc finger, ZZ type|PF06701:Mib_herc2|PF00415:Regulator of chromosome condensation (RCC1) repeat|PF00632:HECT-domain (ubiquitin-transferase)|PF00173:Cytochrome b5-like Heme/Steroid binding domain	HECT
ENSSSCG00000045935	4.39321	3.06364	1.26937	1.1296	2.93943	2.84974	4.7471	4.29852	-	11	6604163	6605999	+	1235	lncRNA	-	-
ENSSSCG00000010604	3.51921	1.83135	1.24973	1.21311	1.17169	1.24199	1.68156	1.99624	SH3PXD2A	14	114519904	114777238	-	7978	protein_coding	PF00018:SH3 domain|PF00787:PX domain	PX
ENSSSCG00000004709	5.60503	3.19171	1.97448	1.76323	6.36811	6.09941	5.69172	6.0649	ZSCAN29	1	128084050	128094617	+	3684	protein_coding	PF00096:Zinc finger, C2H2 type|PF02023:SCAN domain|PF13837:Myb/SANT-like DNA-binding domain	SCAN
ENSSSCG00000028983	7.56804	9.4564	20.0586	21.7588	12.288	15.8004	22.5287	19.4044	TBC1D1	8	29370481	29593274	+	8944	protein_coding	PF00640:Phosphotyrosine interaction domain (PTB/PID)|PF11830:Domain of unknown function (DUF3350)|PF00566:Rab-GTPase-TBC domain	TBC
ENSSSCG00000022200	0.111033	0.0613482	0.484648	0.520726	0.00797074	0.00951083	0.0927751	0	SYT17	3	26446920	26525186	+	5693	protein_coding	PF00168:C2 domain	C2
ENSSSCG00000010204	13.2246	6.82052	4.86622	3.21565	36.1729	33.0113	27.5041	27.2412	BICC1	14	61792715	62127123	+	5206	protein_coding	PF00013:KH domain|PF00536:SAM domain (Sterile alpha motif)	KH_1
ENSSSCG00000025448	8.86624	15.0185	24.0309	28.1073	10.6242	14.0645	11.9968	13.1828	SERTAD3	6	48709064	48713067	-	1717	protein_coding	PF06031:SERTA motif	-
ENSSSCG00000038616	2.68824	2.01802	0.904684	0.431825	0.263822	0.547981	0.307075	0.489911	-	8	65859658	65875032	-	4644	protein_coding	PF00089:Trypsin|PF01390:SEA domain	Trypsin
ENSSSCG00000036556	7.3919	10.6689	19.705	19.9988	2.68177	3.53825	4.34526	4.45008	-	13	196801998	196852637	+	3841	protein_coding	PF01108:Tissue factor|PF09294:Interferon-alpha/beta receptor, fibronectin type III	-
ENSSSCG00000045477	1.15221	1.47429	3.18542	3.77673	0.639946	0.911639	2.07498	1.79654	-	14	7360035	7371718	-	6949	lncRNA	-	-
ENSSSCG00000023630	16.968	11.3143	6.22606	3.24288	7.71944	7.96767	4.74874	4.28283	CPM	5	33151388	33264317	-	3092	protein_coding	PF00246:Zinc carboxypeptidase|PF13620:Carboxypeptidase regulatory-like domain	-
novel.296	19.9506	11.6767	6.85269	6.52628	24.1152	16.2922	13.0461	14.6716	-	3	49799354	49806154	+	668	-	-	-
ENSSSCG00000051737	0.199153	0.392987	0	0.0588651	0	0.0731098	0.0713163	0.015754	-	2	77987793	77991811	-	3703	lncRNA	-	-
ENSSSCG00000024140	0	0.319831	1.37817	2.39536	0	0	0.0967342	0	-	1	201827863	201852294	-	546	protein_coding	PF00143:Interferon alpha/beta domain	-
ENSSSCG00000051626	0.205823	0.0812298	0	0.0243346	0.0126646	0	0	0	-	5	22707841	22711475	+	3583	pseudogene	-	-
ENSSSCG00000004484	6.21459	4.3728	2.30864	1.2696	3.13103	3.09542	2.9015	2.83312	COL12A1	1	90744429	90875118	+	12087	protein_coding	PF01391:Collagen triple helix repeat (20 copies)|PF00041:Fibronectin type III domain|PF00092:von Willebrand factor type A domain	VWA
ENSSSCG00000008970	2.37134	1.22117	0.794798	0.609728	5.68209	3.8337	1.95062	1.52982	CDKL2	8	71231148	71260874	-	4576	protein_coding	PF00069:Protein kinase domain	Pkinase
ENSSSCG00000030888	13.9678	22.4397	36.5437	46.1612	12.219	12.3369	15.4378	17.0513	FADD	2	3186744	3194792	-	6083	protein_coding	PF01335:Death effector domain|PF00531:Death domain	Death
ENSSSCG00000017748	10.5471	5.93467	3.9484	2.50223	9.35135	10.6471	10.7299	12.1212	NF1	12	43489171	43754176	-	10593	protein_coding	PF13716:Divergent CRAL/TRIO domain|PF00616:GTPase-activator protein for Ras-like GTPase	-
ENSSSCG00000022903	1.39554	0.85955	0.435747	0.482817	1.91166	1.36392	1.15842	1.29216	NAPEPLD	9	103210748	103262454	-	4605	protein_coding	PF12706:Beta-lactamase superfamily domain	-
ENSSSCG00000001422	0.0178865	0.0790618	0.340682	0.621736	0.354391	0.220625	0.32282	0.554648	C2	7	23995982	24034040	+	2945	protein_coding	PF00092:von Willebrand factor type A domain|PF00084:Sushi repeat (SCR repeat)|PF00089:Trypsin	Trypsin
novel.442	1.73339	2.66039	0.114638	0.637594	1.74209	1.78174	0.965574	0.426597	-	6	107159120	107161699	+	547	-	-	-
ENSSSCG00000032113	0.00348316	0.0115472	0.0663432	0.0288273	0.00300056	0.0322229	0.0314324	0.0385751	-	6	56304681	56389759	-	15123	protein_coding	PF13520:Amino acid permease|PF13906:C-terminus of AA_permease	-
ENSSSCG00000001984	8.34503	10.7731	21.9407	22.811	7.83704	19.6608	28.2441	30.3378	KHNYN	7	74854379	74874882	-	4690	protein_coding	PF11977:Zc3h12a-like Ribonuclease NYN domain	-
ENSSSCG00000036553	1.49177	0.765081	0.501314	0.324899	2.01062	1.90755	1.48861	1.36752	SAMD12	4	20143864	20569129	+	7380	protein_coding	PF07647:SAM domain (Sterile alpha motif)	SAM_2
ENSSSCG00000036741	6.67099	10.1553	17.6126	25.7266	8.47697	7.6395	11.8096	11.9249	PITX1	2	137198870	137206979	-	3806	protein_coding	PF03826:OAR domain|PF00046:Homeobox domain	Homeobox
ENSSSCG00000015410	2.42412	1.47299	0.870635	1.30333	1.95614	2.00066	2.15857	2.33845	PHTF2	9	102221324	102365917	-	8931	protein_coding	PF12129:Male germ-cell putative homeodomain transcription factor	-
ENSSSCG00000036956	2.43793	3.89136	6.74693	4.88035	8.36466	8.11749	6.79014	6.06909	SOCS3	12	3643929	3647012	+	2528	protein_coding	PF00017:SH2 domain	SH2
ENSSSCG00000002656	8.05405	4.48552	3.01475	2.68044	8.10574	7.52342	7.71796	8.12168	ZCCHC14	6	1849979	1918719	+	7384	protein_coding	PF00098:Zinc knuckle	zf-CCHC
ENSSSCG00000034491	1.22039	1.25226	3.42441	3.20525	1.34094	1.53603	2.47228	2.82721	PRICKLE1	5	73707022	73826431	-	4230	protein_coding	PF06297:PET Domain|PF00412:LIM domain	LIM
ENSSSCG00000042386	4.61864	6.18056	12.3418	11.4674	1.98096	2.98469	5.70571	4.79128	-	3	26406607	26411601	+	2703	lncRNA	-	-
ENSSSCG00000015136	5.57829	3.35423	2.04652	1.23013	3.05447	4.05882	4.47996	4.60112	UBASH3B	9	49630793	49770923	+	5883	protein_coding	PF00300:Histidine phosphatase superfamily (branch 1)|PF00627:UBA/TS-N domain|PF14604:Variant SH3 domain	UBA
ENSSSCG00000004890	5.97642	6.14346	2.05162	2.39258	0.431025	0.285726	0.362332	0.400202	SERPINB2	1	157872212	157886753	-	1895	protein_coding	PF00079:Serpin (serine protease inhibitor)	Serpin
ENSSSCG00000006862	0.560153	0.714224	1.87223	2.15749	0.0556778	0.332179	0.302428	0.262457	VCAM1	4	117496908	117511226	-	2445	protein_coding	PF13927:Immunoglobulin domain|PF05790:Immunoglobulin C2-set domain|PF07679:Immunoglobulin I-set domain	I-set
ENSSSCG00000036824	28.9799	51.5619	75.4804	99.2673	47.8634	50.2597	57.9518	58.3821	AVPI1	14	109044506	109052111	-	1296	protein_coding	PF15063:Thyroid cancer protein 1	-
ENSSSCG00000007501	1.28824	0.868615	0.402883	0.487908	0.996892	0.740638	0.284609	0.374808	BMP7	17	57584091	57676944	-	4825	protein_coding	PF00019:Transforming growth factor beta like domain|PF00688:TGF-beta propeptide	TGFb_propeptide
ENSSSCG00000022780	4.94609	2.63035	1.61919	1.89323	4.42057	5.78311	6.10618	6.50472	UGCG	1	252651879	252688550	+	1704	protein_coding	PF13506:Glycosyl transferase family 21	-
ENSSSCG00000008443	13.9388	8.54109	5.25772	3.5631	17.5401	14.0257	12.7471	11.9928	EPAS1	3	94165815	94254079	-	5200	protein_coding	PF11413:Hypoxia-inducible factor-1|PF08447:PAS fold|PF08778:HIF-1 alpha C terminal transactivation domain	-
ENSSSCG00000021885	6.17528	3.74085	2.03708	1.69333	8.90884	6.99757	5.74421	6.63296	MDFIC	18	31027031	31125465	-	1416	protein_coding	PF15316:MyoD family inhibitor	-
ENSSSCG00000007079	8.05527	4.98257	2.98532	2.72538	8.45576	8.55334	5.62584	6.29799	FLRT3	17	22940492	22954424	-	4159	protein_coding	PF13855:Leucine rich repeat	-
ENSSSCG00000008553	21.3533	31.5908	54.9446	66.7647	19.4856	20.9518	22.8828	22.8425	PREB	3	111992391	112023505	+	3910	protein_coding	-	-
ENSSSCG00000026152	11.0562	12.3581	28.6114	29.2127	16.0655	16.5571	25.6439	22.5713	PRKD2	6	52559393	52599132	-	3316	protein_coding	PF00069:Protein kinase domain|PF00130:Phorbol esters/diacylglycerol binding domain (C1 domain)	Pkinase
ENSSSCG00000026996	9.51722	6.94502	3.60798	2.52624	11.256	10.0935	8.57543	8.21997	-	11	64089153	64309836	-	7317	protein_coding	PF00005:ABC transporter|PF00664:ABC transporter transmembrane region	ABC_membrane
ENSSSCG00000033937	2.46089	1.66602	0.911615	0.521549	2.6731	2.67712	2.21553	2.41175	DYNC2H1	9	33720877	34039950	+	13207	protein_coding	PF03028:Dynein heavy chain and region D6 of dynein motor|PF08385:Dynein heavy chain, N-terminal region 1	Dynein_heavy
ENSSSCG00000006039	6.21339	4.4838	2.33303	2.1987	7.0783	5.38691	5.21837	5.15283	LRP12	4	32701835	32783391	+	7257	protein_coding	PF00431:CUB domain|PF00057:Low-density lipoprotein receptor domain class A	CUB
ENSSSCG00000035243	0.357763	0.332922	0.0672459	0.101294	1.69506	1.17097	0.462561	0.521332	RAB27B	1	104241571	104417105	+	5595	protein_coding	PF00071:Ras family	Ras
ENSSSCG00000015550	0.797626	1.38508	2.3641	2.9369	0.981588	1.05412	1.2078	1.46023	RGS16	9	123913172	123956800	-	3236	protein_coding	-	-
ENSSSCG00000004120	1.91771	1.25403	0.675462	0.707372	1.96755	2.15577	1.96605	2.12381	SHPRH	1	19612823	19695272	+	7334	protein_coding	PF00538:linker histone H1 and H5 family|PF00271:Helicase conserved C-terminal domain|PF00176:SNF2 family N-terminal domain	SNF2_N
ENSSSCG00000029300	9.6759	17.6742	25.4008	31.6732	14.6178	11.9869	11.91	11.5954	ALKBH4	3	9798641	9806435	-	1459	protein_coding	-	-
ENSSSCG00000042436	11.0832	5.76848	4.15494	2.86329	9.77177	13.5796	8.81049	11.291	-	9	138898102	138901542	-	3441	protein_coding	PF00665:Integrase core domain|PF00075:RNase H|PF00077:Retroviral aspartyl protease|PF00078:Reverse transcriptase (RNA-dependent DNA polymerase)|PF09337:His(2)-Cys(2) zinc finger	RnaseH
ENSSSCG00000035941	3.35149	2.33436	1.24124	1.07028	5.69842	4.23139	3.4555	2.91685	DSEL	1	154919550	154935564	+	7780	protein_coding	PF00685:Sulfotransferase domain	Sulfotransfer_1
ENSSSCG00000017755	0.0316039	0.0960405	0.197517	0.248482	0.0204188	0.0243641	0.0475328	0.0787511	NOS2	12	44174944	44327111	-	6667	protein_coding	PF00667:FAD binding domain|PF02898:Nitric oxide synthase, oxygenase domain|PF00258:Flavodoxin|PF00175:Oxidoreductase NAD-binding domain	NAD_binding_1
ENSSSCG00000034087	11.8642	7.9212	4.48462	3.36683	0.946536	1.60002	3.29204	4.66465	TNFSF15	1	255325936	255349456	-	4027	protein_coding	PF00229:TNF(Tumour Necrosis Factor) family	-
ENSSSCG00000033591	1.65816	1.07637	0.604039	0.45369	2.61095	2.44484	2.31219	2.74952	CHD9	6	31830505	32013734	-	11627	protein_coding	PF00271:Helicase conserved C-terminal domain|PF07533:BRK domain|PF00385:Chromo (CHRromatin Organisation MOdifier) domain|PF00176:SNF2 family N-terminal domain	SNF2_N
ENSSSCG00000027266	0.124824	0.137937	0.668674	0.774802	0.394274	0.363534	0.438055	0.230399	PNPLA3	5	5075622	5092515	-	2532	protein_coding	PF01734:Patatin-like phospholipase	-
ENSSSCG00000010276	7.30678	4.40014	2.7132	1.65328	4.60819	4.50635	8.6303	8.4781	UNC5B	14	74120050	74205273	+	3929	protein_coding	PF07679:Immunoglobulin I-set domain|PF00090:Thrombospondin type 1 domain|PF17217:UPA domain|PF00531:Death domain|PF00791:ZU5 domain	Death
ENSSSCG00000014255	20.497	15.5612	7.91882	5.26015	8.72323	9.42648	8.2148	9.95119	SLC12A2	2	131016430	131109305	+	7111	protein_coding	PF00324:Amino acid permease|PF03522:Solute carrier family 12|PF08403:Amino acid permease N-terminal	AA_permease
ENSSSCG00000006709	16.9414	9.42822	6.56944	4.25927	18.7812	21.1132	19.4759	19.0788	NOTCH2	4	100951507	101150198	+	11607	protein_coding	PF07645:Calcium-binding EGF domain|PF00066:LNR domain|PF06816:NOTCH protein|PF11936:Domain of unknown function (DUF3454)|PF07684:NOTCH protein|PF00008:EGF-like domain|PF12796:Ankyrin repeats (3 copies)	EGF
novel.584	1.68074	1.32167	0.599491	0.536608	1.99556	1.33292	0.833153	0.655316	-	9	138312840	138330177	-	8368	-	-	-
ENSSSCG00000008275	3.78354	4.86827	9.74845	9.19381	3.54953	4.31527	5.66452	5.18509	TTC31	3	68555232	68564007	-	6098	protein_coding	-	-
ENSSSCG00000035669	5.20776	8.6239	13.2097	11.9896	3.24147	4.59493	7.62126	6.52172	-	AEMK02000452.1	3145245	3174688	-	13999	protein_coding	-	-
ENSSSCG00000022101	2.27072	2.43834	5.83524	7.42729	2.55144	3.89687	7.60254	6.8664	BRCA1	12	19786020	19855570	+	10671	protein_coding	PF12820:Serine-rich domain associated with BRCT|PF00097:Zinc finger, C3HC4 type (RING finger)|PF00533:BRCA1 C Terminus (BRCT) domain	zf-C3HC4
ENSSSCG00000025393	0.384691	0.257038	0.0851994	0.207316	1.98834	1.53571	0.888055	0.85207	-	14	49674084	49683728	-	5888	pseudogene	PF00094:von Willebrand factor type D domain|PF00084:Sushi repeat (SCR repeat)|PF03782:AMOP domain	VWD
ENSSSCG00000011474	4.05058	2.88616	10.3748	12.12	2.07625	3.69257	9.68493	8.90077	PXK	13	40062404	40160383	+	5748	protein_coding	PF02205:WH2 motif|PF00069:Protein kinase domain|PF00787:PX domain	PX
ENSSSCG00000001074	2.86171	2.24555	1.04308	0.79461	2.90685	2.33789	1.98145	2.51889	KDM1B	7	13845942	13901263	+	5651	protein_coding	PF07496:CW-type Zinc Finger|PF01593:Flavin containing amine oxidoreductase|PF04433:SWIRM domain	Amino_oxidase
ENSSSCG00000044768	3.10934	4.85077	0.217732	1.21099	0.630242	0.564012	0	0.405119	-	4	96861733	96862061	-	288	pseudogene	-	-
ENSSSCG00000031503	0.0119176	0.026339	0.212806	0.138085	0.0513319	0.01225	0	0.0131984	PRRX1	4	80427685	80501646	-	4420	protein_coding	PF00046:Homeobox domain|PF03826:OAR domain	Homeobox
ENSSSCG00000018078	550.57	569.317	216.01	67.7378	1455.44	1227.55	259.248	232.924	COX2	MT	8203	8890	+	688	protein_coding	-	-
ENSSSCG00000006830	88.5215	123.714	222.435	287.969	110.86	159.759	235.275	258.99	PSMA5	4	110662692	110717293	+	1133	protein_coding	PF10584:Proteasome subunit A N-terminal signature|PF00227:Proteasome subunit	Proteasome
ENSSSCG00000033786	34.9298	60.3467	87.8216	87.9729	25.0138	35.3955	55.3878	62.1482	-	2	44890124	44961000	+	2342	protein_coding	PF00071:Ras family	Ras
ENSSSCG00000039799	0.491591	0.334296	0	0.625923	0.651506	0.155478	0.18958	0.293151	-	9	3214170	3222812	-	1393	protein_coding	-	-
ENSSSCG00000013286	0	0.0355223	0.140312	0.274911	0.0738444	0.0991266	0.0537194	0.0949342	LRRC4C	2	21436392	21634169	+	4916	protein_coding	PF13855:Leucine rich repeat|PF13306:Leucine rich repeats (6 copies)|PF07679:Immunoglobulin I-set domain	I-set
ENSSSCG00000017349	0.120582	0.102499	0	0.115149	0.0639231	0.0762742	0.0372015	0.0821794	ADAM11	12	18575734	18597594	-	5679	protein_coding	PF01421:Reprolysin (M12B) family zinc metalloprotease|PF08516:ADAM cysteine-rich|PF00200:Disintegrin|PF01562:Reprolysin family propeptide	-
ENSSSCG00000045743	0	0.0506498	0.150049	0.398306	0	0.0117784	0.0459577	0.0761415	-	12	60404932	60409634	-	4597	lncRNA	-	-
ENSSSCG00000014041	13.6743	26.6967	34.7369	40.8251	22.7431	18.9573	20.8354	19.096	MXD3	2	80637323	80641951	+	1668	protein_coding	-	-
ENSSSCG00000016519	2.40143	1.64185	0.802087	0.600529	1.87522	1.88238	1.38581	1.22452	AKR1D1	18	11416068	11532728	-	3049	protein_coding	PF00248:Aldo/keto reductase family	Aldo_ket_red
ENSSSCG00000031701	7.67031	5.2299	2.97595	2.21017	9.16367	8.8145	3.90492	4.32127	GXYLT1	5	73358764	73408366	-	7101	protein_coding	PF01501:Glycosyl transferase family 8	Glyco_transf_8
ENSSSCG00000011810	15.2354	15.7355	38.2487	28.2135	12.6207	16.6675	22.6766	21.8436	BCL6	13	125377248	125393330	-	3333	protein_coding	PF00651:BTB/POZ domain	BTB
ENSSSCG00000005267	339.528	491.308	844.525	1151.66	302.488	490.407	870.912	1031.5	ANXA1	1	226414307	226432287	+	3824	protein_coding	PF00191:Annexin	-
ENSSSCG00000029662	0.744679	0.620919	1.99056	3.48495	0.5132	0.431435	0.52267	0.487329	RASSF4	14	91103518	91138499	-	7781	protein_coding	PF00788:Ras association (RalGDS/AF-6) domain	RA
ENSSSCG00000045797	0.958256	0.529458	0.167755	0.699768	0.339906	0.173821	0.282594	0.280917	-	2	98319735	98341445	-	1869	lncRNA	-	-
ENSSSCG00000039370	2.40876	3.59868	6.14994	7.60036	2.84633	2.9239	4.19484	3.5276	-	9	66824255	66838563	-	6648	protein_coding	PF14976:FAM72 protein	-
ENSSSCG00000022797	0.733537	0.624375	0.212405	0.213301	0.367186	0.23435	0.258419	0.153692	PPP1R3B	15	56002378	56013483	+	5314	protein_coding	PF03370:Carbohydrate/starch-binding module (family 21)	-
novel.535	1.20265	0.974584	0.190888	0.497666	1.24322	0.659302	1.08528	0.532759	-	9	137630003	137633723	+	1314	-	-	-
ENSSSCG00000001089	0.196369	0.141048	0.0233762	0.097511	0.0422902	0.121108	0.16736	0.0761155	GPLD1	7	19291174	19346850	-	5365	protein_coding	PF00882:Zinc dependent phospholipase C|PF01839:FG-GAP repeat	FG-GAP
ENSSSCG00000011025	0.292799	0.123259	0.0331958	0.0692359	0.012011	0.0573268	0.0279602	0.138971	ZEB1	10	42013045	42214205	+	3778	protein_coding	PF05605:Drought induced 19 protein (Di19), zinc-binding	-
ENSSSCG00000038848	8.57728	10.1565	21.5355	21.2073	16.2449	24.6989	30.6932	26.0503	IL22RA1	6	81867848	81885589	-	3433	protein_coding	PF01108:Tissue factor	-
ENSSSCG00000009505	1.9886	2.10054	5.06528	4.5683	3.04825	3.62972	6.08439	7.2142	MBNL2	11	66385802	66641653	+	7205	protein_coding	-	-
ENSSSCG00000033892	23.7548	39.2912	59.692	72.4776	24.5649	21.4498	32.7566	32.7585	EVA1B	6	92430469	92432133	-	1040	protein_coding	PF14851:FAM176 family	-
ENSSSCG00000003559	13.6585	7.37007	5.40632	4.43945	25.1134	21.7405	19.3735	17.9047	ARID1A	6	84049365	84123384	+	7748	protein_coding	PF01388:ARID/BRIGHT DNA binding domain|PF12031:SWI/SNF-like complex subunit BAF250/Osa	ARID
ENSSSCG00000036679	12.1	8.50621	4.80767	2.80135	16.1053	14.3939	12.55	12.0107	SORBS2	15	46585599	46795038	-	9991	protein_coding	PF00018:SH3 domain|PF02208:Sorbin homologous domain|PF14604:Variant SH3 domain	SH3_1
ENSSSCG00000013260	104.846	155.196	258.33	337.688	116.728	118.368	159.699	159.242	MDK	2	16130782	16133510	-	1354	protein_coding	PF01091:PTN/MK heparin-binding protein family, C-terminal domain|PF05196:PTN/MK heparin-binding protein family, N-terminal domain	-
ENSSSCG00000001703	20.4537	30.8562	50.6876	62.8415	9.7264	11.7173	16.6767	13.2978	NFKBIE	7	39255075	39263339	-	2426	protein_coding	PF12796:Ankyrin repeats (3 copies)	-
ENSSSCG00000006552	18.3774	21.5143	46.0824	65.0545	17.7121	19.2173	27.9592	30.6295	HAX1	4	95467629	95470288	-	1158	protein_coding	-	-
ENSSSCG00000001511	0.868571	1.34229	2.2623	2.40516	1.10265	0.859234	1.17211	1.07764	PHF1	7	29694899	29722010	+	8066	protein_coding	PF00225:Kinesin motor domain	Kinesin
ENSSSCG00000030996	16.8156	21.6014	41.295	52.216	13.7424	17.538	23.0095	22.1381	XBP1	14	46008377	46017036	-	5128	protein_coding	PF07716:Basic region leucine zipper	bZIP_2
ENSSSCG00000035077	4.52793	8.63971	11.6508	14.9663	0.145363	0.520348	1.38175	1.55732	INHBA	18	52889684	52900967	+	1873	protein_coding	PF00019:Transforming growth factor beta like domain|PF00688:TGF-beta propeptide	TGFb_propeptide
ENSSSCG00000027894	3.73109	4.85348	9.42525	8.52216	3.72029	5.96412	7.87982	8.41056	FAM76A	6	84880035	84910384	+	3586	protein_coding	PF16046:FAM76 protein	-
ENSSSCG00000012967	22.3083	32.4739	55.0098	91.5785	13.3044	15.2766	33.3677	32.1041	FOSL1	2	6430153	6436173	+	1719	protein_coding	PF00170:bZIP transcription factor	bZIP_1
ENSSSCG00000038867	0.667892	0.840894	1.74004	1.82592	0.278244	0.686521	1.34485	1.3399	PPM1K	8	130748259	130772931	+	9622	protein_coding	PF00481:Protein phosphatase 2C	PP2C
ENSSSCG00000015955	114.713	73.0306	46.3357	30.8757	48.5033	57.6107	70.9537	77.993	ITGA6	15	78504078	78591779	+	5734	protein_coding	PF13517:Repeat domain in Vibrio, Colwellia, Bradyrhizobium and Shewanella|PF08441:Integrin alpha	-
ENSSSCG00000018061	38.6839	55.7232	95.1706	139.914	76.7634	71.5731	204.5	199.744	-	MT	1246	2205	+	960	Mt_rRNA	-	-
ENSSSCG00000014950	0.337082	0.493299	0.986911	0.980183	0.102025	0.402671	0.420196	0.454024	VSTM5	9	26218670	26245397	-	5782	protein_coding	-	-
ENSSSCG00000042665	2.13996	1.40976	0.751175	0.965005	3.59238	3.34177	2.48955	2.41552	-	13	202523811	202530724	+	3840	lncRNA	-	-
novel.519	3.13547	4.76415	9.05143	19.0082	1.01289	1.36974	1.72912	0.868111	-	9	46254262	46254933	+	672	-	-	-
ENSSSCG00000034767	2.36267	1.46135	0.908985	0.599896	1.93045	2.07026	1.85303	2.10798	LAMA1	6	100332873	100468454	+	9520	protein_coding	PF06008:Laminin Domain I|PF00054:Laminin G domain|PF00052:Laminin B (Domain IV)|PF06009:Laminin Domain II|PF00053:Laminin EGF domain|PF00055:Laminin N-terminal (Domain VI)	Laminin_EGF
ENSSSCG00000031261	2.38642	1.67231	0.554314	0.963437	4.51267	2.57264	1.92592	1.99829	RHOQ	3	93973622	94012580	-	905	protein_coding	PF00071:Ras family	Ras
ENSSSCG00000003197	30.4731	34.8307	74.1043	95.8534	36.095	40.8999	69.7974	55.6578	MED25	6	54817236	54851834	+	3070	protein_coding	PF11232:Mediator complex subunit 25 PTOV activation and synapsin 2|PF11265:Mediator complex subunit 25 von Willebrand factor type A|PF11235:Mediator complex subunit 25 synapsin 1|PF11244:Mediator complex subunit 25 C-terminal NR box-containing	-
ENSSSCG00000041378	0.545408	0.719353	1.65459	1.12119	0.348591	0.452114	0.635073	0.506601	-	1	16093513	16100494	-	2994	protein_coding	-	-
ENSSSCG00000017200	0.247073	0.436842	0.823541	0.50098	0.170272	0.177775	0.1858	0.164176	UNC13D	12	5573667	5589088	+	4264	protein_coding	PF00168:C2 domain|PF10540:Munc13 (mammalian uncoordinated) homology domain	C2
ENSSSCG00000027429	3.19041	1.63879	1.21952	0.726727	2.42058	2.62753	3.32612	3.79261	YARS2	5	41561626	41584818	+	5399	protein_coding	PF00579:tRNA synthetases class I (W and Y)	-
ENSSSCG00000048263	0.735725	0.451672	0.218957	0.169139	1.29398	1.16588	1.65981	1.15429	-	13	43133060	43318584	+	5155	protein_coding	-	-
ENSSSCG00000000449	7.04035	9.55372	17.2984	26.2902	6.34386	5.1236	9.07812	7.45392	DTX3	5	22867711	22873421	+	3741	protein_coding	PF13923:Zinc finger, C3HC4 type (RING finger)	-
ENSSSCG00000016052	5.85409	3.68626	2.297	1.72325	7.49403	7.55253	5.39974	5.85544	MFSD6	15	95015325	95102219	+	4832	protein_coding	PF12832:MFS_1 like family	-
ENSSSCG00000050616	10.5534	15.3091	4.19288	1.95413	0.640543	0.603401	0.523198	1.15576	-	7	98148964	98162741	-	4038	lncRNA	PF00341:PDGF/VEGF domain	-
ENSSSCG00000006325	148.268	205.097	359.024	481.302	132.131	127.024	148.901	153.591	MGST3	4	85069603	85095004	-	896	protein_coding	PF01124:MAPEG family	-
ENSSSCG00000029160	18.9504	30.1362	46.0106	68.9036	22.6317	21.4435	31.0887	32.9703	-	7	23914603	23928196	+	3583	protein_coding	PF00012:Hsp70 protein|PF06723:MreB/Mbl protein	HSP70
ENSSSCG00000014988	84.39	69.6411	34.3604	22.3157	2.66315	2.9607	6.72875	8.86831	MMP13	9	33549003	33568076	-	3493	protein_coding	PF01471:Putative peptidoglycan binding domain|PF00413:Matrixin|PF00045:Hemopexin	Hemopexin
ENSSSCG00000007067	45.412	32.869	18.489	14.5929	20.692	19.3307	26.3615	29.6725	JAG1	17	19591252	19630085	-	6193	protein_coding	PF07657:N terminus of Notch ligand|PF12661:Human growth factor-like EGF|PF00008:EGF-like domain|PF01414:Delta serrate ligand	EGF
ENSSSCG00000002412	8.57218	6.77289	3.41416	2.47033	7.68643	6.0598	5.2934	4.75261	STON2	7	104032725	104189687	-	4959	protein_coding	PF00928:Adaptor complexes medium subunit family|PF12016:Stonin 2	Adap_comp_sub
ENSSSCG00000004191	0.0100796	0.0445536	0.167986	0.208551	0.0781471	0.0207214	0.121279	0.15628	MOXD1	1	31282506	31369408	+	5226	protein_coding	PF01082:Copper type II ascorbate-dependent monooxygenase, N-terminal domain|PF03712:Copper type II ascorbate-dependent monooxygenase, C-terminal domain|PF03351:DOMON domain	Cu2_monooxygen
novel.641	0.0715705	0.395443	1.19279	1.71776	0.246616	0.662101	0.215286	0.158525	-	X	20340620	20341538	-	736	-	-	-
ENSSSCG00000012485	0.0125419	0.0970154	0.209023	0.155698	0.0216083	0	0.0125754	0.0277796	NOX1	X	82540666	82586532	-	4200	protein_coding	PF08030:Ferric reductase NAD binding domain|PF01794:Ferric reductase like transmembrane component|PF08022:FAD-binding domain	Ferric_reduct
ENSSSCG00000050061	0.768991	0.477996	0.0572142	0.198885	0.0828055	0.0494025	0.0963812	0	-	12	34229480	34231674	+	1096	lncRNA	-	-
ENSSSCG00000016834	3.06813	1.59121	1.17638	0.841221	5.31038	4.81763	4.25592	5.44076	LMBRD2	16	21402113	21462909	-	5597	protein_coding	PF04791:LMBR1-like membrane protein	-
ENSSSCG00000003777	2.39703	1.91756	0.919069	0.535512	2.27394	2.03309	1.26808	1.36804	SLC44A5	6	137595524	138010444	+	7164	protein_coding	PF04515:Plasma-membrane choline transporter	-
ENSSSCG00000000783	1.88062	1.15225	0.62064	0.400666	2.88722	2.25844	1.81097	2.39205	SLC2A13	5	71299320	71673831	-	2829	protein_coding	PF00083:Sugar (and other) transporter	Sugar_tr
ENSSSCG00000013506	1.58843	3.20222	4.24178	4.5301	1.99705	1.63274	1.46355	1.64028	STAP2	2	74462388	74473791	+	2454	protein_coding	-	-
ENSSSCG00000005441	6.45879	3.89771	2.57825	1.92691	5.21074	6.04263	4.69225	5.45679	ELP1	1	249905472	249981641	+	6810	protein_coding	PF04762:IKI3 family	-
ENSSSCG00000016186	33.9065	45.4116	81.8358	99.829	18.8881	25.9584	45.2662	56.9682	-	15	120348735	120365007	-	2770	protein_coding	PF01027:Inhibitor of apoptosis-promoting Bax1	-
ENSSSCG00000041267	0.868337	1.36925	2.18353	2.98765	0.672382	0.71204	1.22284	1.33444	-	9	25917955	25981743	-	10798	lncRNA	-	-
ENSSSCG00000049534	16.0258	11.228	6.3264	5.8568	27.2312	25.5866	13.363	14.4242	-	7	16893351	16909797	+	1913	lncRNA	-	-
ENSSSCG00000006955	29.7563	50.4144	71.8273	92.1847	19.5757	21.6848	28.3562	33.0264	GSDMD	4	995763	1003058	-	2427	protein_coding	PF04598:Gasdermin family	-
ENSSSCG00000048236	0.27695	0.489668	1.45063	1.05436	1.14517	1.02483	1.22184	0.920143	-	7	54653793	54655471	-	951	lncRNA	-	-
ENSSSCG00000017717	0.0426249	0.0847845	0.223264	0.40216	0.00734381	0.0350511	0.0769302	0.103853	UNC45B	12	39994190	40031349	-	6179	protein_coding	PF11701:Myosin-binding striated muscle assembly central	-
ENSSSCG00000038991	6.41953	8.5992	15.5475	22.8864	6.58621	5.20711	7.51234	7.85434	-	4	96011076	96029869	+	6187	protein_coding	PF01023:S-100/ICaBP type calcium binding domain	-
ENSSSCG00000013335	5.89485	3.61405	2.34307	2.01565	13.1191	10.2895	7.02697	7.61828	LGR4	2	32871871	32979148	+	5299	protein_coding	PF01462:Leucine rich repeat N-terminal domain|PF13855:Leucine rich repeat|PF00001:7 transmembrane receptor (rhodopsin family)	7tm_1
ENSSSCG00000037416	0.116236	0.198507	0.465426	0.795826	1.55658	0.760313	1.00654	0.713854	CLIC5	7	40682907	40863886	-	4985	protein_coding	PF13417:Glutathione S-transferase, N-terminal domain|PF13410:Glutathione S-transferase, C-terminal domain	-
ENSSSCG00000008952	1.79445	1.47122	0.654631	0.383257	1.32974	1.57675	1.24787	1.5813	RASSF6	8	69771952	69831389	-	5460	protein_coding	PF00788:Ras association (RalGDS/AF-6) domain|PF16517:Novel Ras effector 1 C-terminal SARAH (Sav/Rassf/Hpo) domain	RA
ENSSSCG00000011465	9.96187	11.9377	24.0562	22.9987	8.0612	17.2651	27.2576	25.8431	PDE12	13	39395541	39402650	+	4447	protein_coding	PF03372:Endonuclease/Exonuclease/phosphatase family	Exo_endo_phos
ENSSSCG00000028373	0.021821	0.108509	0.220799	0.397308	0.046994	0.0224296	0.109397	0.108748	ENO2	5	63799339	63836688	-	4828	protein_coding	PF03952:Enolase, N-terminal domain|PF00113:Enolase, C-terminal TIM barrel domain	-
novel.433	0.53208	1.91091	3.00866	1.1009	0.687536	1.50403	1.46714	1.47316	-	6	60589185	60595046	+	396	-	-	-
ENSSSCG00000034347	6.97092	9.49836	16.8854	15.9934	8.78306	14.3182	21.066	24.127	TRIM56	3	8834143	8839415	+	4345	protein_coding	PF00643:B-box zinc finger|PF13445:RING-type zinc-finger	zf-B_box
ENSSSCG00000012328	16.2686	8.48903	6.69119	5.81809	27.2632	26.0232	27.0701	26.2839	HUWE1	X	46282415	46441623	-	13570	protein_coding	PF00627:UBA/TS-N domain|PF06025:Domain of Unknown Function (DUF913)|PF14377:Domain of unknown function (DUF4414)|PF02825:WWE domain|PF00632:HECT-domain (ubiquitin-transferase)|PF06012:Domain of Unknown Function (DUF908)	HECT
ENSSSCG00000022073	1.92332	1.27387	0.74393	0.657799	2.33107	2.48836	1.93455	2.29129	ZBTB38	13	82064565	82195095	+	8682	protein_coding	PF16622:zinc-finger C2H2-type|PF00651:BTB/POZ domain	BTB
ENSSSCG00000003083	1.76214	3.07187	4.37489	6.35606	3.09281	2.83802	3.44869	2.74466	CBLC	6	51276504	51296369	+	5590	protein_coding	PF02262:CBL proto-oncogene N-terminal domain 1|PF02761:CBL proto-oncogene N-terminus, EF hand-like domain|PF02762:CBL proto-oncogene N-terminus, SH2-like domain|PF14447:Prokaryotic RING finger family 4	-
ENSSSCG00000043817	0.484222	0.296356	0.141891	0.166466	0.160435	0.160804	0.14939	0.115503	-	1	201292659	201506064	+	7071	protein_coding	PF17490:L1 transposable element dsRBD-like domain|PF17489:L1 transposable element trimerization domain|PF02994:L1 transposable element RBD-like domain	Transposase_22
ENSSSCG00000009229	0.112156	0.0826249	0	0.123763	0.925905	0.720526	0.365482	0.414032	ARHGAP24	8	132761689	133242298	-	5636	protein_coding	PF00620:RhoGAP domain|PF00169:PH domain	RhoGAP
ENSSSCG00000004807	0.0703909	0.0713031	0	0.0242737	0.126329	0.229122	0.0941058	0.110438	SCG5	1	136525943	136593583	+	8980	protein_coding	PF05281:Neuroendocrine protein 7B2 precursor (Secretogranin V)	-
ENSSSCG00000049805	0	0.0688867	0.247364	0.257962	0.698114	0.469899	0.354196	0.184101	-	11	78903646	78922370	-	2535	lncRNA	-	-
ENSSSCG00000012292	0.242746	0.335307	0	0.133934	0.331095	0.228724	0.101415	0.15682	SYP	X	43232195	43246682	-	2604	protein_coding	PF01284:Membrane-associating domain	-
ENSSSCG00000041820	0	0.0965328	0.346638	1.22906	0	0.059862	0.379557	0.225738	-	10	69304865	69319921	+	1809	lncRNA	-	-
ENSSSCG00000042972	0	0	0.22597	0.596984	0	0	0.266463	0.252268	-	13	137878846	137883050	-	2775	lncRNA	-	-
ENSSSCG00000034113	0	0.0364491	0.392654	1.17383	0	0	0	0.0730583	-	9	25500051	25503695	-	1597	protein_coding	PF00009:Elongation factor Tu GTP binding domain|PF03144:Elongation factor Tu domain 2|PF03143:Elongation factor Tu C-terminal domain	GTP_EFTU
ENSSSCG00000009330	0	0.204482	0.734272	0.867827	0.0531351	0.253607	0.494772	0.136621	ALOX5AP	11	7411644	7438108	+	854	protein_coding	PF01124:MAPEG family	-
ENSSSCG00000044191	0.23095	0.127605	0	0.0477846	0.0994755	0.0395653	0.0578921	0.106571	-	9	17234536	17237380	+	2737	lncRNA	-	-
ENSSSCG00000028331	0	0.0616297	0.331958	0.392337	0.0720658	0.0573268	0.0838807	0.0308825	IL1R2	3	52367437	52406334	-	1889	protein_coding	PF00047:Immunoglobulin domain|PF13895:Immunoglobulin domain	ig
ENSSSCG00000047246	0	0.226319	0.487611	0.1356	0	0.0421035	0.164283	0.226816	-	17	35529268	35538055	-	1286	protein_coding	PF00605:Interferon regulatory factor transcription factor	IRF
ENSSSCG00000014834	0	0.116128	0.312752	0.217434	0	0.0270051	0.0263426	0	UCP3	9	8378019	8386211	-	2005	protein_coding	PF00153:Mitochondrial carrier protein	Mito_carr
ENSSSCG00000040053	0	0.110559	0.297753	0.186306	0	0	0.0250792	0	LSMEM1	18	33184167	33190832	-	2106	protein_coding	PF15145:Domain of unknown function (DUF4577)	-
ENSSSCG00000037479	0	0.170202	1.83353	0.764834	0	0	0	0.511729	-	X	110834171	110834512	-	342	protein_coding	PF16297:Domain of unknown function (DUF4939)	-
ENSSSCG00000050261	0.113832	0.0314475	0	0	0	0.0292518	0	0.0105055	-	9	114710329	114715942	+	5553	pseudogene	-	-
ENSSSCG00000010640	0.18896	0.250572	0.562359	0.4848	0.477486	0.569744	0.827336	0.613854	NRAP	14	123926925	124007779	-	8363	protein_coding	PF00880:Nebulin repeat|PF00412:LIM domain	LIM
ENSSSCG00000016929	3.1418	2.19795	1.25143	1.32976	3.5915	3.87409	3.07834	3.52576	PDE4D	16	37897300	39154586	-	8819	protein_coding	PF00233:3'5'-cyclic nucleotide phosphodiesterase	-
novel.475	2.24861	1.63354	0.768344	0.516943	1.68596	2.01172	1.69097	2.05217	-	7	68143500	68204729	+	2530	-	-	-
ENSSSCG00000016535	46.0866	29.0836	19.0523	13.1007	34.832	29.8718	20.1491	21.462	CALD1	18	14267955	14539017	-	6915	protein_coding	PF02029:Caldesmon	-
ENSSSCG00000022592	22.4944	18.0163	9.20725	7.77002	57.3188	32.6911	27.6562	22.6091	FIBIN	2	33328250	33331593	-	3344	protein_coding	PF15819:Fin bud initiation factor homologue	-
ENSSSCG00000031954	4.00514	2.42275	1.60349	1.47058	9.98649	7.45306	5.17249	5.42744	SLC39A10	15	99584839	99726404	+	7352	protein_coding	PF02535:ZIP Zinc transporter	-
ENSSSCG00000002930	1.42965	1.11712	0.54119	0.470313	1.34494	1.16825	0.821702	0.960581	ZNF260	6	45812465	45880710	+	8806	protein_coding	PF00096:Zinc finger, C2H2 type	zf-C2H2
ENSSSCG00000008930	8.82005	7.63285	3.57999	2.6824	2.77372	3.15674	2.59982	3.04807	TMPRSS11F	8	65736156	65824038	-	4957	protein_coding	PF01390:SEA domain|PF00089:Trypsin	Trypsin
ENSSSCG00000036932	0.351368	0.517703	1.3594	2.39909	0.176566	0.0601947	0.0880771	0	WNT6	15	120901283	120917398	+	1799	protein_coding	PF00110:wnt family	wnt
ENSSSCG00000016991	19.8956	27.5193	47.594	58.5605	75.2481	52.6148	44.1045	47.635	DUSP1	16	51458020	51461086	+	1946	protein_coding	PF00581:Rhodanese-like domain|PF00782:Dual specificity phosphatase, catalytic domain	DSPc
ENSSSCG00000040893	0.0600539	0.0379213	0.275746	0.241408	0.0443427	0.0176369	0.0774189	0.0855104	ZNF488	14	88474122	88487204	+	6140	protein_coding	-	-
ENSSSCG00000006730	6.17046	3.84311	2.51908	2.69046	8.0314	7.31981	6.80814	7.54687	MAN1A2	4	103214934	103376507	-	8588	protein_coding	PF01532:Glycosyl hydrolase family 47	-
ENSSSCG00000008820	4.3158	5.34401	10.5735	13.3306	2.19086	3.72322	5.50578	5.69715	TEC	8	38051056	38182182	-	2734	protein_coding	PF00018:SH3 domain|PF07714:Protein tyrosine kinase|PF00169:PH domain|PF00017:SH2 domain|PF00779:BTK motif	Pkinase_Tyr
ENSSSCG00000006360	24.0733	28.8972	57.2851	63.7261	25.2001	31.1495	48.8776	44.702	B4GALT3	4	89278438	89284401	+	2105	protein_coding	PF13733:N-terminal region of glycosyl transferase group 7|PF02709:N-terminal domain of galactosyltransferase	-
ENSSSCG00000008261	51.9034	34.8478	21.6162	17.4479	20.4775	30.1331	35.757	37.5341	HK2	3	68145890	68231615	-	5387	protein_coding	PF00349:Hexokinase|PF03727:Hexokinase	-
ENSSSCG00000013593	0.545158	0.677727	1.60215	1.11386	1.04198	0.437784	0.649108	0.773551	-	2	71175065	71206951	-	3092	protein_coding	PF00048:Small cytokines (intecrine/chemokine), interleukin-8 like	-
ENSSSCG00000015954	0.954129	1.23008	2.98153	1.28319	1.98633	1.38938	1.55461	1.23278	DLX2	15	78201892	78204157	-	1325	protein_coding	PF00046:Homeobox domain|PF12413:Homeobox protein distal-less-like N terminal	Homeobox
ENSSSCG00000022993	0.943001	0.555116	0.325232	0.466808	0.72124	0.842479	0.512528	0.722259	TBC1D8B	X	87217437	87291042	+	5977	protein_coding	PF02893:GRAM domain|PF00566:Rab-GTPase-TBC domain	TBC
ENSSSCG00000027857	5.96668	5.21941	2.45992	1.85828	10.0102	10.2341	8.59726	11.0017	DMXL1	2	123003086	123141061	+	11777	protein_coding	PF12234:RAVE protein 1 C terminal	-
ENSSSCG00000028363	1.14967	0.808462	0.373255	0.508182	0.360138	0.416295	0.602573	0.332776	TMPRSS9	2	76158045	76224446	-	4032	protein_coding	PF00089:Trypsin|PF00057:Low-density lipoprotein receptor domain class A	Trypsin
ENSSSCG00000011353	1.10995	1.46998	2.76366	3.21865	1.85393	1.95086	2.72707	2.69306	PFKFB4	13	31212550	31259749	-	6217	protein_coding	PF00300:Histidine phosphatase superfamily (branch 1)|PF01591:6-phosphofructo-2-kinase	-
ENSSSCG00000039652	3.57039	3.34344	1.42674	1.31792	4.38973	2.3002	1.24374	0.974605	OTUD3	6	78241599	78273542	+	6285	protein_coding	PF02338:OTU-like cysteine protease	OTU
ENSSSCG00000006488	68.7652	94.8722	161.726	228.74	88.9574	91.3444	146.458	128.13	GLMP	4	93758958	93763912	+	3585	protein_coding	PF15065:Lysosomal transcription factor, NCU-G1	-
ENSSSCG00000010445	6.84502	6.01984	2.67857	1.725	7.44728	9.30011	5.65217	5.61337	ANKRD22	14	100747957	100772362	-	2224	protein_coding	PF12796:Ankyrin repeats (3 copies)|PF13857:Ankyrin repeats (many copies)	-
ENSSSCG00000006489	0.148592	0.164201	0.707552	0.635384	0.10667	0.203649	0.0993265	0.164562	TMEM79	4	93762177	93768633	-	2127	protein_coding	-	-
ENSSSCG00000003619	0.282101	0.340074	1.09905	1.08246	0.618582	0.342691	0.334284	0.454427	AZIN2	6	89345862	89385319	+	2054	protein_coding	PF00278:Pyridoxal-dependent decarboxylase, C-terminal sheet domain|PF02784:Pyridoxal-dependent decarboxylase, pyridoxal binding domain	-
ENSSSCG00000014079	0.662427	0.351746	0.215065	0.149519	0.385371	0.371402	0.181146	0.419211	ANKRD31	2	84149358	84320799	-	6123	protein_coding	PF12796:Ankyrin repeats (3 copies)	-
ENSSSCG00000025326	77.6088	85.9092	182.811	263.087	46.9912	51.4402	87.2977	99.583	TMEM243	9	93393730	93416627	+	1181	protein_coding	PF10856:Protein of unknown function (DUF2678)	-
ENSSSCG00000027688	0.704984	1.14806	1.88459	1.89368	2.69558	1.57643	1.9966	1.34234	RNF183	1	253925677	253966703	-	4259	protein_coding	PF13639:Ring finger domain	-
ENSSSCG00000004657	0.703834	0.826044	1.73929	1.88812	0.694125	1.1775	2.34104	2.41906	CEP152	1	122725903	122979848	+	10852	protein_coding	PF00017:SH2 domain|PF00640:Phosphotyrosine interaction domain (PTB/PID)	PID
ENSSSCG00000011850	20.7361	30.0554	48.6917	53.0728	43.7671	57.8736	114.385	111.519	-	13	134220652	134248430	+	4255	protein_coding	PF00094:von Willebrand factor type D domain|PF06119:Nidogen-like	VWD
ENSSSCG00000004192	48.2705	55.671	113.068	124.701	13.2455	13.7962	55.4122	53.1165	CCN2	1	31673798	31677696	+	3073	protein_coding	PF00007:Cystine-knot domain|PF00093:von Willebrand factor type C domain|PF00090:Thrombospondin type 1 domain|PF00219:Insulin-like growth factor binding protein	VWC
ENSSSCG00000014232	3.13339	1.63467	1.20067	0.834737	5.7692	3.60783	2.42712	2.4574	LOX	2	125593116	125607594	-	3917	protein_coding	PF01186:Lysyl oxidase	-
ENSSSCG00000013667	0.469976	0.425693	0.137575	0.0637641	0.0530963	0.0395972	0.0618012	0.0426628	COL5A3	2	68827562	68869884	-	6837	protein_coding	PF01410:Fibrillar collagen C-terminal domain|PF01391:Collagen triple helix repeat (20 copies)	Collagen
ENSSSCG00000001950	16.147	21.0917	37.7419	57.1638	16.2604	22.8802	37.3636	37.884	PSMA6	7	64578241	64763281	-	7239	protein_coding	PF16953:Protein-only RNase P|PF00227:Proteasome subunit	Proteasome
ENSSSCG00000028192	0.343824	0.21232	0.072229	0.351509	0.513969	0.654856	0.638791	0.548765	DNAJC28	13	197108345	197114456	-	5209	protein_coding	PF00226:DnaJ domain|PF09350:Domain of unknown function (DUF1992)	DnaJ
ENSSSCG00000030460	0.046823	0.08408	0.202055	0.237353	0.0907548	0.0661774	0.111502	0.123156	ARHGEF6	X	111796488	111916733	-	9000	protein_coding	PF16615:Unstructured region one on RhoGEF 6 and 7|PF14604:Variant SH3 domain|PF16614:Unstructured region two on RhoGEF 6 and 7|PF00169:PH domain|PF00621:RhoGEF domain|PF00307:Calponin homology (CH) domain|PF16523:betaPIX coiled coil	RhoGEF
ENSSSCG00000009396	48.4397	72.0153	113.281	133.353	21.4987	45.0263	58.4494	50.722	PHF11	11	18205072	18251949	-	1716	protein_coding	PF13771:PHD-like zinc-binding domain	-
novel.340	0.329224	0.800377	1.64605	1.52584	0.397052	0.0676814	0.264084	0.0729214	-	4	12884748	12885547	+	800	-	-	-
ENSSSCG00000011340	13.0771	7.95945	5.47093	3.7413	14.9362	15.675	15.2485	14.3067	SMARCC1	13	30409982	30601441	-	6304	protein_coding	PF16498:SWIRM-associated domain at the C-terminal|PF16495:SWIRM-associated region 1|PF04433:SWIRM domain|PF16496:SWIRM-associated domain at the N-terminal|PF00249:Myb-like DNA-binding domain	SWIRM
ENSSSCG00000005659	11.323	15.9087	26.4827	30.8775	13.6231	14.4459	17.5738	14.226	ZER1	1	269081270	269121888	-	5536	protein_coding	-	-
ENSSSCG00000026455	5.01241	8.45948	12.187	13.2245	6.59464	5.27712	5.33042	6.42583	TMEM54	6	89196566	89203902	-	1734	protein_coding	PF12304:Beta-casein like protein	-
ENSSSCG00000023247	0.880905	1.09666	2.25659	3.24844	0.691612	0.974246	1.36403	1.32135	OPTN	10	48530844	48582910	-	4724	protein_coding	PF11577:NF-kappa-B essential modulator NEMO|PF16516:Leucine zipper of domain CC2 of NEMO, NF-kappa-B essential modulator	-
ENSSSCG00000040707	0.551003	0.419453	0.145762	0.233077	0.116028	0.276893	0.184159	0.230528	-	10	31929310	32013264	+	4302	protein_coding	PF13202:EF hand|PF00071:Ras family	Ras
ENSSSCG00000011557	2.56956	4.88035	6.69127	9.23747	8.43909	8.17129	14.0094	11.6941	CIDEC	13	66141838	66149703	-	1312	protein_coding	PF02017:CIDE-N domain	-
ENSSSCG00000033189	1.52829	2.25589	3.77144	6.25035	1.0763	1.92638	3.31084	3.18741	-	13	40276896	40421972	-	4722	protein_coding	PF06625:Protein of unknown function (DUF1151)|PF15711:Interleukin-like EMT inducer	-
ENSSSCG00000002383	4.88712	3.97931	1.99029	1.72963	67.4799	30.4821	14.7328	15.8928	FOS	7	98449349	98455554	+	4915	protein_coding	PF00170:bZIP transcription factor	bZIP_1
ENSSSCG00000009079	0.642389	0.513721	0.211303	0.160895	0.53882	0.434412	0.39833	0.430601	INTU	8	97123065	97204650	-	6232	protein_coding	-	-
ENSSSCG00000039023	0.0271106	0.0599169	0.419551	0.134623	0.256897	0	0.0543663	0	-	3	1667198	1680984	+	1943	protein_coding	PF00225:Kinesin motor domain	Kinesin
ENSSSCG00000042493	0.0329636	0.0728526	0.51013	0.136407	0.0283964	0.304948	0	0.0365063	-	2	44745284	44746956	+	1598	pseudogene	-	-
ENSSSCG00000006393	0.00985333	0.0544419	0.152486	0.0489288	0.0339524	0.0101282	0.0197594	0	KCNJ9	4	90397850	90430160	-	5346	protein_coding	PF01007:Inward rectifier potassium channel	-
ENSSSCG00000011765	3.9676	2.60775	1.63461	1.17641	9.81969	9.19205	5.0506	4.65382	USP13	13	117700119	117826946	+	7634	protein_coding	PF02148:Zn-finger in ubiquitin-hydrolases and other protein|PF00627:UBA/TS-N domain|PF00443:Ubiquitin carboxyl-terminal hydrolase	UCH
ENSSSCG00000038825	0.873826	1.38165	2.06662	1.69258	0.922924	1.39985	1.99467	1.82995	-	6	56453731	56592351	+	22666	protein_coding	PF13906:C-terminus of AA_permease|PF13520:Amino acid permease	-
ENSSSCG00000029174	2.46899	2.29901	5.96781	6.98068	2.1269	2.64091	4.56163	4.81631	CCDC126	9	92372069	92450367	+	4203	protein_coding	PF15027:Domain of unknown function (DUF4525)	-
ENSSSCG00000050683	0.932817	1.6243	2.4228	2.66697	2.7638	2.35351	2.02651	1.47134	-	14	223106	226897	+	3727	pseudogene	-	-
ENSSSCG00000041957	0.0130268	0.0191936	0.0982136	0.0179686	0.0112218	0.0401703	0.0217694	0.00961785	-	13	112850491	113168304	+	12131	lncRNA	-	-
ENSSSCG00000025345	0.0372355	0.109725	0.280733	0.0410891	0.128306	0.0893063	0	0	GUCY2D	12	53235900	53251559	+	4244	protein_coding	PF07714:Protein tyrosine kinase|PF00211:Adenylate and Guanylate cyclase catalytic domain|PF01094:Receptor family ligand binding region	Guanylate_cyc
ENSSSCG00000009501	95.8463	53.1032	40.3901	27.7525	160.584	157.143	160.569	156.077	-	11	65189592	65201471	-	798	protein_coding	PF13815:Iguana/Dzip1-like DAZ-interacting protein N-terminal	-
ENSSSCG00000002266	4.69048	2.61419	1.95394	1.49379	5.7313	4.85733	4.7206	5.27867	-	7	85980759	86107859	-	9018	protein_coding	PF13907:Domain of unknown function (DUF4208)|PF00385:Chromo (CHRromatin Organisation MOdifier) domain|PF00271:Helicase conserved C-terminal domain|PF00176:SNF2 family N-terminal domain	SNF2_N
ENSSSCG00000032613	2.14451	3.68122	5.35362	5.25559	0.681558	0.920253	1.00206	1.40655	SNAI1	17	51546393	51552504	+	2530	protein_coding	-	-
ENSSSCG00000034484	7.88928	4.54521	3.33284	2.78193	10.9759	9.62373	11.3458	11.7564	SPEN	6	75015521	75107033	+	12192	protein_coding	PF00076:RNA recognition motif. (a.k.a. RRM, RBD, or RNP domain)	RRM_1
novel.201	0.91469	0.670701	0.325644	0.268846	0.309291	0.325117	0.291427	0.27455	-	17	48165959	48172120	+	6162	-	-	-
ENSSSCG00000006008	0.450221	0.852883	1.99069	1.91629	0.110812	0	0	0.213689	-	4	20668379	20669687	-	819	pseudogene	PF00333:Ribosomal protein S5, N-terminal domain|PF03719:Ribosomal protein S5, C-terminal domain	-
ENSSSCG00000008382	2.83122	1.70034	1.1723	0.850281	4.19678	4.0879	3.342	3.74897	USP34	3	80370691	80587761	+	11126	protein_coding	PF00443:Ubiquitin carboxyl-terminal hydrolase	UCH
ENSSSCG00000018080	4.64787	5.42145	0.614772	1.28222	23.1336	22.0296	1.29453	6.00529	ATP8	MT	8959	9162	+	204	protein_coding	-	-
ENSSSCG00000041044	0.165128	0.0608247	0.0218414	0.0303696	0.387233	0.301749	0.0827851	0.193035	-	17	30113905	30124466	-	5742	lncRNA	-	-
novel.100	4.20011	3.41782	1.69052	1.30478	3.14127	2.77096	2.00311	2.25245	-	13	23271281	23275677	+	4377	-	-	-
ENSSSCG00000022096	18.6079	13.4507	7.66139	7.84488	35.5245	20.0258	16.6587	18.8646	POU3F3	3	49806161	49807666	-	1506	protein_coding	PF00046:Homeobox domain|PF00157:Pou domain - N-terminal to homeobox domain	Pou
ENSSSCG00000035762	3.17198	1.82735	1.29744	1.44945	3.5872	3.44588	2.77349	2.96347	-	14	92296339	92384468	-	7008	protein_coding	PF10660:Iron-containing outer mitochondrial membrane protein N-terminus|PF09360:Iron-binding zinc finger CDGSH type	-
ENSSSCG00000040920	4.01913	2.59614	1.64105	2.12916	5.06795	5.42849	4.72101	3.91351	PRKACB	6	129519962	129635517	-	5426	protein_coding	PF00069:Protein kinase domain	Pkinase
ENSSSCG00000042134	0.408604	0.250848	0.0945804	0.150297	0.293325	0.116667	0.0796635	0.0251399	-	3	49841851	49862294	+	4641	lncRNA	-	-
ENSSSCG00000002841	10.2324	14.7278	23.7504	21.9264	11.8538	18.3124	20.0994	19.4008	N4BP1	6	36122035	36174536	+	3897	protein_coding	PF11977:Zc3h12a-like Ribonuclease NYN domain	-
ENSSSCG00000024917	20.6391	22.0412	48.7719	76.8021	44.1169	41.7963	63.3957	62.5162	-	2	9066240	9066940	+	684	pseudogene	-	-
ENSSSCG00000032648	12.2291	6.84202	5.17884	3.78475	10.2101	11.3202	11.2142	11.8552	RBL2	6	31748739	31802022	-	6151	protein_coding	PF11934:Domain of unknown function (DUF3452)|PF01857:Retinoblastoma-associated protein B domain|PF01858:Retinoblastoma-associated protein A domain	-
ENSSSCG00000048420	0.624714	0.358975	0.233019	0.155107	3.62718	1.83224	0.818478	0.876348	-	AEMK02000602.1	69474	104509	-	12648	lncRNA	-	-
ENSSSCG00000011972	1.4144	0.876311	3.35338	4.30519	3.42586	1.7945	1.88695	2.11694	FILIP1L	13	158890380	159191761	+	8901	protein_coding	PF09727:Cortactin-binding protein-2	-
ENSSSCG00000034465	13.6754	17.4853	31.4648	34.3513	18.0739	21.9758	29.4388	27.5243	LRP10	7	76149307	76158904	-	6475	protein_coding	PF00057:Low-density lipoprotein receptor domain class A	Ldl_recept_a
ENSSSCG00000002243	0.936689	0.56304	0.361475	0.289643	1.84436	1.66641	1.40879	1.37934	SLC12A6	7	80161495	80268323	+	10235	protein_coding	PF03522:Solute carrier family 12|PF00324:Amino acid permease	AA_permease
ENSSSCG00000025592	10.2777	5.67868	4.3494	3.41717	7.00279	5.84198	6.51276	7.02896	TP63	13	127116104	127347075	+	5320	protein_coding	PF07710:P53 tetramerisation motif|PF00870:P53 DNA-binding domain|PF07647:SAM domain (Sterile alpha motif)	P53
ENSSSCG00000030354	1.11135	0.576453	0.391496	0.525587	2.00266	1.76015	2.13769	2.26064	MAP3K2	15	25087738	25178060	+	4645	protein_coding	PF00069:Protein kinase domain|PF00564:PB1 domain	Pkinase
ENSSSCG00000032517	2.07694	1.31587	0.857115	0.641729	4.60811	4.08947	3.01731	3.48601	DMXL2	1	120138334	120298711	+	11413	protein_coding	PF12234:RAVE protein 1 C terminal	-
ENSSSCG00000016451	2.86015	3.99437	6.83049	11.6468	3.08361	3.06618	3.30765	3.43959	-	18	6457604	6464373	+	3002	protein_coding	PF04548:AIG1 family	-
ENSSSCG00000027777	6.79299	8.24631	15.7159	17.6199	2.14597	3.67736	9.28697	8.83564	PRRG1	X	33091205	33232549	+	4800	protein_coding	PF00594:Vitamin K-dependent carboxylation/gamma-carboxyglutamic (GLA) domain	-
ENSSSCG00000009380	2.57079	1.97624	1.02818	0.874602	1.92574	1.43092	1.22261	1.02405	NEK5	11	15801354	15862231	+	5184	protein_coding	PF00069:Protein kinase domain	Pkinase
ENSSSCG00000028327	3.97286	3.18812	1.61869	1.49722	5.89753	3.87706	2.40669	1.82017	RHOBTB1	14	64326453	64465281	-	4455	protein_coding	PF00071:Ras family|PF00651:BTB/POZ domain	Ras
ENSSSCG00000038055	0.135588	0.424521	0.618728	0.82291	0.214136	0.301968	0.271902	0.125133	CORO1A	3	18336899	18342380	+	2331	protein_coding	PF08953:Domain of unknown function (DUF1899)|PF16300:Type of WD40 repeat	-
ENSSSCG00000038536	0.199698	0.114424	0.0352186	0.0183637	0.121057	0.197666	0.0964082	0.0655289	GPR158	10	49862312	50202453	-	7122	protein_coding	PF00003:7 transmembrane sweet-taste receptor of 3 GCPR	7tm_3
ENSSSCG00000031719	32.7617	32.5379	74.9548	81.8242	19.0559	22.1117	53.8621	57.4225	SEMA4B	7	55753097	55793980	+	3891	protein_coding	PF01437:Plexin repeat|PF01403:Sema domain	Sema
ENSSSCG00000010465	14.1305	10.159	6.04314	5.60395	16.4591	15.5507	14.8977	15.7605	TNKS2	14	103395689	103461821	+	6807	protein_coding	PF07647:SAM domain (Sterile alpha motif)|PF13857:Ankyrin repeats (many copies)|PF13637:Ankyrin repeats (many copies)|PF00644:Poly(ADP-ribose) polymerase catalytic domain|PF12796:Ankyrin repeats (3 copies)	SAM_2
ENSSSCG00000015480	35.822	19.2911	15.4621	10.7375	50.8621	51.7049	55.8022	54.9365	PRRC2C	9	113973281	114067555	+	10739	protein_coding	PF07001:BAT2 N-terminus	-
ENSSSCG00000004241	19.6679	14.3044	8.38384	5.67762	8.21589	8.91214	9.02905	11.2362	GJA1	1	40988515	41002137	-	3463	protein_coding	PF03508:Gap junction alpha-1 protein (Cx43)|PF00029:Connexin	Connexin
ENSSSCG00000009535	1.3798	1.27361	0.463779	0.564256	0.321627	0.433829	0.537121	0.467416	EFNB2	11	74186640	74233354	-	3245	protein_coding	PF00812:Ephrin	-
ENSSSCG00000010746	0.526821	0.342448	0.177075	0.112849	0.0907655	0.0509661	0.0683593	0.041184	ADAM12	14	135302810	135682159	-	8499	protein_coding	PF08516:ADAM cysteine-rich|PF00200:Disintegrin|PF01562:Reprolysin family propeptide|PF01421:Reprolysin (M12B) family zinc metalloprotease	-
ENSSSCG00000016625	6.26654	3.80377	2.64582	2.02538	6.70466	6.46608	6.09828	7.04666	CTTNBP2	18	28130241	28573163	+	6565	protein_coding	PF09727:Cortactin-binding protein-2	-
ENSSSCG00000029082	24.549	18.1552	10.5872	7.92799	17.1591	18.5415	20.122	22.2627	KMT2E	9	104911820	105007085	+	7759	protein_coding	PF00856:SET domain|PF00628:PHD-finger	PHD
ENSSSCG00000005271	12.204	7.97092	5.18302	3.26993	10.7258	11.4489	9.44787	12.2921	CARNMT1	1	228054920	228092358	-	4053	protein_coding	PF07942:N2227-like protein	-
ENSSSCG00000000162	0.280891	0.213398	0.0626963	0.174353	0.0907397	0.13534	0.123219	0.0777698	BTBD11	5	12754537	13069527	-	6001	protein_coding	PF00023:Ankyrin repeat|PF12796:Ankyrin repeats (3 copies)|PF00651:BTB/POZ domain	BTB
ENSSSCG00000039594	4.22436	4.22159	9.94825	12.5102	8.30653	6.81534	12.486	11.0857	SSBP3	6	157911651	158081420	+	2868	protein_coding	PF04503:Single-stranded DNA binding protein, SSDP	-
ENSSSCG00000016247	1.28763	1.66004	3.27469	4.40799	6.35284	5.41451	11.1894	13.612	TM4SF20	15	128801849	128814177	-	2700	protein_coding	PF05805:L6 membrane protein	-
ENSSSCG00000034167	0.528447	0.324421	0.174744	0.115412	0.619616	0.377213	0.522502	0.788449	SLC5A3	13	197688631	197718696	+	7177	protein_coding	PF00474:Sodium:solute symporter family	-
ENSSSCG00000040418	0.149686	0.120298	0	0.0900967	0.269615	0.405634	0.204664	0.316476	FSIP1	1	131510455	131719417	+	3871	protein_coding	PF15554:FSIP1 family	-
ENSSSCG00000046390	0.126874	0.140202	0	0	0.0894234	0.0474229	0.150344	0.0894153	-	10	21116351	21120963	+	4567	pseudogene	-	-
ENSSSCG00000036133	0.611218	0.798228	0	0	0.717997	0.399806	0.167142	0.123074	-	4	75553908	75579213	+	948	protein_coding	PF00106:short chain dehydrogenase	adh_short
ENSSSCG00000006035	0	0.0113668	0.110205	0.170262	0	0.0105732	0.123765	0.148093	ANGPT1	4	29933135	30233960	+	5121	protein_coding	PF00147:Fibrinogen beta and gamma chains, C-terminal globular domain	Fibrinogen_C
ENSSSCG00000046070	0.216773	0.130661	0	0.0978575	0.101857	0	0.0790376	0.109123	-	6	17511234	17518032	-	2673	lncRNA	-	-
ENSSSCG00000041631	0.103507	0.0311947	0	0.0545139	0.072954	0.00967223	0.0283049	0.0104211	-	7	94380668	94400297	+	5598	lncRNA	-	-
ENSSSCG00000040814	0	0.0970154	0.940602	1.67116	0	0	0.0880281	0.194457	IL28B	6	47951794	47953282	+	600	protein_coding	PF15177:Interleukin-28A	-
ENSSSCG00000004270	0	0.0185853	0.090096	0.0974357	0	0.00864386	0.0252954	0.00931307	ADGRB3	1	48889295	49619770	+	6264	protein_coding	PF01825:GPCR proteolysis site, GPS, motif|PF00090:Thrombospondin type 1 domain|PF00002:7 transmembrane receptor (Secretin family)|PF02793:Hormone receptor domain|PF16489:GPCR-Autoproteolysis INducing (GAIN) domain	7tm_2
ENSSSCG00000006736	0	0	0.0843337	0.0260583	0.0135617	0	0.00789254	0.0348697	CD2	4	103962319	103977292	-	6692	protein_coding	PF07686:Immunoglobulin V-set domain	V-set
ENSSSCG00000041916	0	0.0245712	0.238228	0	0	0.0228557	0.04459	0.0492504	-	12	25410054	25412526	-	2369	lncRNA	-	-
ENSSSCG00000003086	0	0	0.18812	0.0581274	0	0	0.0176056	0	-	6	51400839	51407305	+	3000	protein_coding	PF05355:Apolipoprotein C-II	-
ENSSSCG00000032433	0.855649	0.498092	0.309214	0.34143	0.125043	0.149203	0.214485	0.21998	PTCHD1	X	19507998	19563296	+	6895	protein_coding	PF02460:Patched family	-
ENSSSCG00000035890	2.77241	2.93599	0.412545	2.2945	0.398047	0.831175	0.231653	0.767593	-	1	255801060	255801519	-	456	pseudogene	PF00240:Ubiquitin family|PF01599:Ribosomal protein S27a	ubiquitin
ENSSSCG00000009397	5.69214	5.62979	13.1216	14.6923	8.52012	12.316	17.2325	17.2225	CAB39L	11	18298018	18400398	+	3350	protein_coding	PF08569:Mo25-like	-
ENSSSCG00000009226	2.50239	1.79337	1.00959	0.736557	2.38116	2.48609	1.69022	1.36827	KLHL8	8	131634162	131700096	+	5031	protein_coding	PF00651:BTB/POZ domain|PF01344:Kelch motif|PF07707:BTB And C-terminal Kelch	BACK
ENSSSCG00000017152	4.80475	7.86677	11.2557	12.6044	9.66406	11.4181	13.4584	11.3013	SGSH	12	2241840	2248376	+	2390	protein_coding	PF16347:Domain of unknown function (DUF4976)|PF00884:Sulfatase	Sulfatase
ENSSSCG00000015523	2.49468	1.64889	1.02692	0.57244	2.01514	1.88525	1.30133	1.18774	RALGPS2	9	120398944	120723312	+	6778	protein_coding	PF00169:PH domain|PF00617:RasGEF domain	PH
ENSSSCG00000014119	2.42297	1.88476	1.00212	0.799696	1.79719	2.38522	1.59273	1.69434	SERINC5	2	88843003	89046029	-	7196	protein_coding	PF03348:Serine incorporator (Serinc)	TMS_TDE
ENSSSCG00000002429	1.4417	1.14136	0.550734	0.534259	2.53024	2.35558	1.88786	2.109	FOXN3	7	111039633	111451893	-	4896	protein_coding	PF00250:Forkhead domain	Fork_head
ENSSSCG00000004113	6.63058	4.08954	2.84922	2.26939	7.42718	5.23052	4.50392	4.48461	STXBP5	1	18345363	18513252	-	7857	protein_coding	PF08366:LLGL2|PF08596:Lethal giant larvae(Lgl) like, C-terminal	-
ENSSSCG00000028085	0.347383	0.418772	1.2782	1.12387	1.11539	1.07122	1.99488	1.43395	-	8	3828680	3830347	+	1668	protein_coding	PF13870:Domain of unknown function (DUF4201)	-
ENSSSCG00000023924	5.39548	3.37125	2.3075	2.00667	7.45961	8.08617	6.81249	7.03763	PDE1A	15	87440916	87964202	-	7908	protein_coding	PF00233:3'5'-cyclic nucleotide phosphodiesterase|PF08499:3'5'-cyclic nucleotide phosphodiesterase N-terminal	-
ENSSSCG00000032475	1.29117	1.52713	3.09811	3.97385	1.94648	2.68548	3.05452	2.66997	CEP44	14	15876669	15895910	-	5222	protein_coding	PF15007:Centrosomal spindle body, CEP44	-
ENSSSCG00000045823	15.4302	11.5464	6.65315	4.11152	19.9558	15.694	11.4378	13.4555	-	10	24958639	24976278	-	3902	lncRNA	-	-
ENSSSCG00000015126	0.481134	0.40334	0.0987508	0.46685	0.27155	0.409286	0.182988	0.110243	TRIM29	9	47256317	47284081	-	3175	protein_coding	PF00643:B-box zinc finger	zf-B_box
ENSSSCG00000025293	5.76437	3.41272	2.47034	1.9025	5.16432	4.7114	4.31558	5.38568	HLTF	13	89261192	89333000	-	7539	protein_coding	PF00176:SNF2 family N-terminal domain|PF00271:Helicase conserved C-terminal domain|PF08797:HIRAN domain|PF13920:Zinc finger, C3HC4 type (RING finger)	SNF2_N
ENSSSCG00000044483	2.47774	1.85718	1.00605	0.72328	1.97725	1.74725	1.82957	1.73363	-	18	51088952	51096039	-	5485	lncRNA	-	-
ENSSSCG00000006525	121.021	137.111	271.806	319.097	156.046	279.674	458.496	373.246	-	4	94626371	94631192	+	2723	protein_coding	PF01390:SEA domain	-
ENSSSCG00000011489	6.77393	4.35038	2.90431	2.63868	8.23162	7.06737	9.19199	8.93478	-	13	43979689	44482016	-	5700	protein_coding	PF00169:PH domain|PF06292:Domain of Unknown Function (DUF1041)	PH
ENSSSCG00000029805	2.45709	1.61757	1.0393	0.722554	1.69332	1.95064	1.60401	1.85271	RHOBTB3	2	102334741	102495758	+	10076	protein_coding	PF00651:BTB/POZ domain	BTB
ENSSSCG00000032080	1.4028	0.833943	0.549596	0.249831	1.22373	1.18639	1.51338	1.48473	ZNF35	13	27882769	27914479	+	5933	protein_coding	PF00096:Zinc finger, C2H2 type	zf-C2H2
ENSSSCG00000038757	6.18528	4.22655	2.61466	2.8416	5.58926	4.58021	2.82247	2.2647	-	1	66459987	66467856	+	4173	protein_coding	PF00581:Rhodanese-like domain	Rhodanese
ENSSSCG00000038610	3.27058	3.70988	1.26342	1.20103	0.130609	0.133582	0.390914	0.191898	INHBB	15	30999520	31004405	-	2432	protein_coding	PF00688:TGF-beta propeptide|PF00019:Transforming growth factor beta like domain	TGFb_propeptide
ENSSSCG00000002502	3.78969	2.50068	1.60526	1.39824	4.69329	4.56454	3.62888	4.10256	ATG2B	7	117506301	117586357	-	6797	protein_coding	PF12624:N-terminal region of Chorein or VPS13|PF09333:Autophagy-related protein C terminal domain|PF13329:Autophagy-related protein 2 CAD motif	-
ENSSSCG00000008034	0.10613	0.351836	0.75804	1.96165	0.152375	0.618178	0.2483	0.31343	NOXO1	3	39987384	39989624	+	1489	protein_coding	PF00018:SH3 domain|PF00787:PX domain	SH3_1
ENSSSCG00000042865	0.0979561	0.162369	0.524743	0.344549	0.147672	0.377581	0.171882	0.325451	-	2	77563322	77573941	+	2151	lncRNA	-	-
ENSSSCG00000017706	0.113709	0.0942406	0.609132	0.164689	0.0489772	0	0.0570069	0.0314825	HEATR9	12	39663053	39679632	+	1853	protein_coding	-	-
ENSSSCG00000011540	10.2579	5.65001	4.45521	3.27646	13.1652	12.8917	12.9853	11.9727	SETD5	13	65759954	65850531	+	6573	protein_coding	-	-
ENSSSCG00000024881	0.217638	0.356603	0.607503	0.360242	0.54952	0.732838	0.887931	0.789574	TCP11L2	5	13821275	13983005	-	7019	protein_coding	PF04565:RNA polymerase Rpb2, domain 3|PF04567:RNA polymerase Rpb2, domain 5|PF04563:RNA polymerase beta subunit|PF04561:RNA polymerase Rpb2, domain 2|PF00562:RNA polymerase Rpb2, domain 6|PF04566:RNA polymerase Rpb2, domain 4	RNA_pol_Rpb2_6
ENSSSCG00000003115	2.17253	3.20099	5.43484	6.07158	2.57672	1.58584	1.86264	2.33627	MEIS3	6	53175928	53188406	-	1673	protein_coding	PF16493:N-terminal of Homeobox Meis and PKNOX1|PF05920:Homeobox KN domain	Coprinus_mating
ENSSSCG00000010402	0.193543	0.338633	0.691195	0.560628	0.319559	0.513931	0.404293	0.750201	ZFAND4	14	90641243	90710509	+	3266	protein_coding	PF01428:AN1-like Zinc finger|PF00240:Ubiquitin family	ubiquitin
ENSSSCG00000012034	0.399108	0.298764	0.996197	1.09215	0.654349	0.694762	1.49744	1.15491	TIAM1	13	194745850	195234325	-	8183	protein_coding	PF00595:PDZ domain (Also known as DHR or GLGF)|PF02196:Raf-like Ras-binding domain|PF00621:RhoGEF domain|PF00169:PH domain	RhoGEF
ENSSSCG00000020705	0.229585	0.355182	0.58487	0.577625	0.0711989	0.240708	0.391338	0.437325	MAP3K8	10	40713847	40746630	-	11472	protein_coding	PF00069:Protein kinase domain	Pkinase
ENSSSCG00000006371	29.8531	38.5059	66.9519	77.81	31.3341	30.0312	34.5557	35.5157	USF1	4	89395195	89401047	+	2068	protein_coding	PF00010:Helix-loop-helix DNA-binding domain	HLH
ENSSSCG00000004658	0.103843	0.187226	0.318804	0.407097	0.0329572	0.0505609	0.202762	0.27843	FBN1	1	123102009	123359649	+	9638	protein_coding	PF12662:Complement Clr-like EGF-like|PF14670:Coagulation Factor Xa inhibitory site|PF07645:Calcium-binding EGF domain|PF00683:TB domain	EGF_CA
ENSSSCG00000002812	6.31497	12.6355	14.2444	13.5565	1.78693	2.33176	5.04091	5.48855	KIFC3	6	19659987	19730359	-	5155	protein_coding	PF00225:Kinesin motor domain	Kinesin
ENSSSCG00000011600	13.8449	8.36961	6.05933	6.12009	46.1141	35.7033	22.9624	20.041	SLC6A6	13	70094079	70173547	-	6468	protein_coding	PF00209:Sodium:neurotransmitter symporter family	SNF
ENSSSCG00000014316	15.2596	13.8182	6.60561	4.68943	10.7216	7.29031	8.07142	7.33541	TGFBI	2	138191804	138225366	+	2696	protein_coding	PF02469:Fasciclin domain	-
ENSSSCG00000022370	29.3817	45.3793	65.8041	74.149	19.8553	27.552	35.9578	35.6927	TNFSF9	2	72578821	72582745	-	2146	protein_coding	PF00229:TNF(Tumour Necrosis Factor) family	-
ENSSSCG00000005282	1.57597	1.10863	0.668067	0.44219	1.56291	1.47374	1.1254	1.48993	VPS13A	1	230069337	230331200	+	13704	protein_coding	PF09333:Autophagy-related protein C terminal domain|PF16908:Vacuolar sorting-associated protein 13, N-terminal|PF12624:N-terminal region of Chorein or VPS13|PF16909:Vacuolar-sorting-associated 13 protein C-terminal|PF16910:Repeating coiled region of VPS13|PF06650:SHR-binding domain of vacuolar-sorting associated protein 13	-
ENSSSCG00000009446	0.172687	0.113083	0.479666	0.248785	0.380165	0.407601	0.282169	0.424991	PCDH17	11	30511261	30611727	+	8236	protein_coding	PF00028:Cadherin domain|PF08266:Cadherin-like	Cadherin
ENSSSCG00000006981	6.60405	3.59701	2.68264	1.45059	10.0839	8.52553	6.90417	8.59631	MICU3	17	4721164	4823695	+	1683	protein_coding	PF13833:EF-hand domain pair	-
ENSSSCG00000011264	2.49664	4.68288	5.80727	7.36787	5.88619	4.47411	5.15487	5.62088	CSRNP1	13	23833133	23845215	-	3207	protein_coding	PF16019:Cysteine/serine-rich nuclear protein N-terminus	-
ENSSSCG00000013527	0.298	0.116225	0.041735	0.101554	0.120805	0.0540551	0.158187	0.155307	CATSPERD	2	73207892	73266302	-	3005	protein_coding	PF15020:Cation channel sperm-associated protein subunit delta	-
ENSSSCG00000021232	0.239052	0.15539	0.0334793	0.0581894	0.109022	0.0144541	0.0704977	0.0467195	SYNC	6	89006672	89026710	-	3746	protein_coding	PF00038:Intermediate filament protein	Filament
ENSSSCG00000034645	2.85929	3.52446	6.4412	7.2474	3.36932	4.50347	6.65962	7.31227	C3orf38	13	167789609	167803735	-	9414	protein_coding	PF15008:Domain of unknown function (DUF4518)	-
ENSSSCG00000043013	0.00476921	0.0158106	0.0681287	0.0749946	0.0123252	0.0147067	0.0430377	0.0264088	-	11	7107533	7144081	-	11045	lncRNA	-	-
ENSSSCG00000046722	0.24797	0.117436	0.021085	0.0586355	0.0457741	0.0364123	0.0887977	0	-	4	16354345	16357630	-	2974	lncRNA	-	-
ENSSSCG00000040564	0.00879985	0.0777939	0.125707	0.0145658	0	0	0	0	-	AEMK02000472.1	60960	67209	-	5986	lncRNA	-	-
ENSSSCG00000038077	0.525009	1.3537	2.29161	1.66561	0.6784	1.34913	0.965092	0.581433	PPP1R14A	6	47169357	47174091	-	602	protein_coding	PF05361:PKC-activated protein phosphatase-1 inhibitor	-
ENSSSCG00000042993	0.249954	0.178201	0.0575908	0.0667312	0.0694588	0.0331518	0.0161693	0.0982256	-	5	95994847	96001468	+	6533	protein_coding	-	-
ENSSSCG00000006173	0.787046	0.795174	1.95415	1.97273	0.435856	0.832113	1.57831	1.85533	GDAP1	4	61577416	61596303	-	4685	protein_coding	PF13417:Glutathione S-transferase, N-terminal domain|PF13410:Glutathione S-transferase, C-terminal domain	-
ENSSSCG00000047645	2.00615	1.4357	0.750571	1.39151	1.89278	1.15871	0.498092	0.782906	-	X	124727127	124735647	+	2757	lncRNA	-	-
ENSSSCG00000001042	0.223649	0.276218	0.689086	0.969031	0.22666	0.24341	0.422113	0.378812	MAK	7	7481682	7538282	-	4004	protein_coding	PF00069:Protein kinase domain	Pkinase
ENSSSCG00000034114	6.52923	3.89364	2.81136	3.87771	15.1766	7.39936	4.78657	4.64347	GPR68	7	112885163	112913207	-	4171	protein_coding	PF00001:7 transmembrane receptor (rhodopsin family)	7tm_1
ENSSSCG00000005039	6.853	5.47002	2.96023	2.1933	7.44222	6.74414	6.05193	6.27072	STYX	1	182357607	182407782	+	4512	protein_coding	PF00782:Dual specificity phosphatase, catalytic domain	DSPc
ENSSSCG00000046234	0.312585	0.667018	0.8597	1.8109	0.241419	0.409939	0.659265	0.871415	-	4	44237518	44242404	-	4887	protein_coding	PF01023:S-100/ICaBP type calcium binding domain	-
ENSSSCG00000014406	7.37213	6.95156	3.20589	2.45257	9.36928	9.2237	4.87925	5.28557	PRELID2	2	147109581	147191638	-	5066	protein_coding	PF04707:PRELI-like family	MSF1
ENSSSCG00000011485	5.49934	3.7778	2.40828	1.61602	7.04817	7.89672	6.74654	7.12552	PTPRG	13	43548770	43869270	+	8228	protein_coding	PF00041:Fibronectin type III domain|PF00102:Protein-tyrosine phosphatase|PF00194:Eukaryotic-type carbonic anhydrase	Y_phosphatase
ENSSSCG00000011145	3.98151	4.46002	8.97295	11.4383	3.13855	3.30769	6.21246	6.04029	ASB13	10	65267731	65303243	+	4829	protein_coding	PF07525:SOCS box|PF12796:Ankyrin repeats (3 copies)	SOCS_box
ENSSSCG00000032527	39.5176	30.0002	17.5173	15.7438	59.2478	47.6565	48.8823	51.8421	FOSL2	3	110823666	110843068	-	2470	protein_coding	PF00170:bZIP transcription factor	bZIP_1
ENSSSCG00000011218	7.93269	6.86157	3.49609	2.60686	4.36482	3.88789	3.99314	4.18174	SLC4A7	13	13933711	14043068	-	8161	protein_coding	PF00955:HCO3- transporter family|PF07565:Band 3 cytoplasmic domain	Band_3_cyto
ENSSSCG00000051287	0.66927	0.434097	0.242479	0.270929	0.426138	0.351446	0.364707	0.249751	-	3	17778478	17788000	-	7241	lncRNA	PF02093:Gag P30 core shell protein	Gag_p30
ENSSSCG00000026276	4.6627	2.55304	2.00022	2.17282	8.26853	6.83291	7.10753	6.48965	ZBTB40	6	80450052	80485378	+	5016	protein_coding	PF00651:BTB/POZ domain	BTB
ENSSSCG00000032284	6.7361	9.40126	14.896	18.7979	4.82594	4.72617	6.45433	5.81684	CCND3	7	37082097	37181366	-	9337	protein_coding	PF00134:Cyclin, N-terminal domain	-
ENSSSCG00000003551	7.0248	8.4786	15.8092	22.803	3.90643	4.97336	8.07883	8.78868	PAQR7	6	83318408	83329639	-	2602	protein_coding	PF03006:Haemolysin-III related	-
ENSSSCG00000022714	13.1235	15.7656	29.2652	37.7885	14.7303	14.5313	20.2981	17.1817	OSER1	17	46673560	46686088	-	2027	protein_coding	PF05604:Protein of unknown function (DUF776)	-
ENSSSCG00000010648	3.05527	2.11364	1.29967	0.980619	5.04517	3.75815	3.88659	5.04263	CCDC186	14	124460351	124521096	-	6224	protein_coding	-	-
ENSSSCG00000016873	1.31229	1.19573	0.411102	0.857429	1.07097	0.875599	0.577107	0.892394	NIM1K	16	27858157	27930361	+	2288	protein_coding	PF00069:Protein kinase domain	Pkinase
ENSSSCG00000010329	8.36195	5.39694	3.69581	3.38753	16.1855	13.8185	15.5573	13.599	ZMIZ1	14	81455127	81647949	+	7194	protein_coding	PF02891:MIZ/SP-RING zinc finger	zf-MIZ
ENSSSCG00000016147	1.95648	1.07783	0.833267	0.764501	3.2769	4.39955	4.56201	4.57496	PIKFYVE	15	111372173	111467919	+	9181	protein_coding	PF00610:Domain found in Dishevelled, Egl-10, and Pleckstrin (DEP)|PF00118:TCP-1/cpn60 chaperonin family|PF01363:FYVE zinc finger|PF01504:Phosphatidylinositol-4-phosphate 5-Kinase	PIP5K
ENSSSCG00000035344	113.393	208.669	249.024	354.905	114.648	98.4675	123.473	124.547	UBE2S	6	59565030	59570490	-	1356	protein_coding	PF00179:Ubiquitin-conjugating enzyme	UQ_con
ENSSSCG00000035162	1.94284	2.76034	4.5039	6.3471	1.64849	2.0571	2.28492	2.78258	-	6	45167557	45172336	-	3606	protein_coding	PF00642:Zinc finger C-x8-C-x5-C-x3-H type (and similar)|PF00076:RNA recognition motif. (a.k.a. RRM, RBD, or RNP domain)	RRM_1
ENSSSCG00000027946	83.3718	105.405	182.619	221.326	140.282	156.753	224.813	208.653	MVP	3	18052935	18081155	+	4297	protein_coding	PF01505:Major Vault Protein repeat|PF11978:Shoulder domain	-
ENSSSCG00000005136	2.59944	2.21593	1.01675	0.99884	2.1753	2.0803	1.82448	2.42643	IFNE	1	201221665	201227047	+	2837	protein_coding	PF00143:Interferon alpha/beta domain	-
novel.522	7.33793	12.8871	18.2505	30.2566	1.12879	3.09786	1.83939	1.45117	-	9	61661588	61661989	+	402	-	-	-
ENSSSCG00000022031	0.279819	0.283445	0.971553	1.81407	0.0803495	0.0239686	0.0935226	0.0774729	CHST2	13	83819416	83821780	+	2259	protein_coding	PF00685:Sulfotransferase domain	Sulfotransfer_1
ENSSSCG00000038888	41.3698	65.237	91.6131	110.212	33.701	32.4211	43.7994	48.2348	C1orf122	6	93833759	93834920	+	820	protein_coding	PF15855:Domain of unknown function (DUF4726)	-
ENSSSCG00000030420	20.6832	11.0761	9.28624	7.48376	36.9459	35.6866	31.4973	29.8879	GLG1	6	13011860	13165452	+	8272	protein_coding	PF00839:Cysteine rich repeat	-
ENSSSCG00000001011	34.2754	46.3282	75.2195	90.2965	29.8372	43.5386	60.7515	54.5279	SERPINB1	7	1684216	1692910	-	2190	protein_coding	PF00079:Serpin (serine protease inhibitor)	Serpin
ENSSSCG00000014165	2.82947	2.32472	1.20296	1.42176	3.9173	3.5505	4.38452	4.60877	TTC37	2	102079685	102163938	-	5734	protein_coding	PF13432:Tetratricopeptide repeat	-
novel.368	0.183261	0.19732	0.469881	0.30723	0.133582	0.362256	0.612506	0.50479	-	4	784704	798760	-	11210	-	PF00681:Plectin repeat	-
ENSSSCG00000008101	3.11309	3.57634	7.04488	8.6987	6.55835	6.09885	9.37971	7.45854	FBLN7	3	44214000	44267110	-	3418	protein_coding	PF00008:EGF-like domain|PF07645:Calcium-binding EGF domain|PF14670:Coagulation Factor Xa inhibitory site|PF00084:Sushi repeat (SCR repeat)	EGF_CA
ENSSSCG00000003423	2.38526	3.81549	5.3414	7.86873	3.44857	5.51224	5.0927	5.2278	DRAXIN	6	71786435	71814680	+	6316	protein_coding	PF15550:Draxin	-
ENSSSCG00000024614	4.23232	4.56555	9.30626	8.97193	3.37635	6.29113	13.6296	12.6283	ITSN1	13	197249061	197491830	+	9932	protein_coding	PF16652:Pleckstrin homology domain|PF00621:RhoGEF domain|PF14604:Variant SH3 domain|PF16617:Intersectin and clathrin adaptor AP2 binding region|PF00018:SH3 domain|PF12763:Cytoskeletal-regulatory complex EF hand	RhoGEF
ENSSSCG00000009474	4.27813	2.98198	1.74984	0.472088	1.92774	3.72093	2.90372	2.76986	SCEL	11	49651673	49775448	+	2401	protein_coding	-	-
ENSSSCG00000006359	1.14451	0.92123	0.403692	0.397599	0.0973764	0.101667	0.0566705	0.172132	ADAMTS4	4	89260460	89269245	+	3728	protein_coding	PF00090:Thrombospondin type 1 domain|PF01562:Reprolysin family propeptide|PF01421:Reprolysin (M12B) family zinc metalloprotease|PF05986:ADAM-TS Spacer 1	TSP_1
ENSSSCG00000013551	2.29723	1.86234	5.17083	7.43889	0.380233	0.598061	0.613565	0.988764	C3	2	72431499	72528112	+	5251	protein_coding	PF01821:Anaphylotoxin-like domain|PF01835:MG2 domain|PF01759:UNC-6/NTR/C345C module|PF07677:A-macroglobulin receptor|PF07678:A-macroglobulin complement component|PF00207:Alpha-2-macroglobulin family|PF07703:Alpha-2-macroglobulin family N-terminal region|PF10569:Alpha-macro-globulin thiol-ester bond-forming region	A2M_comp
ENSSSCG00000004391	0.344976	0.169428	0.0912596	0.166546	0.487041	0.374298	0.374724	0.466951	CEP57L1	1	75170617	75227031	+	5497	protein_coding	PF06657:Centrosome microtubule-binding domain of Cep57|PF14073:Centrosome localisation domain of Cep57	-
ENSSSCG00000005641	0.438053	0.430283	0.115882	0.0201412	0.0838575	0.0125075	0.0488028	0.0673794	DNM1	1	268653039	268702223	+	4329	protein_coding	PF01031:Dynamin central region|PF02212:Dynamin GTPase effector domain|PF00169:PH domain|PF00350:Dynamin family	PH
ENSSSCG00000025270	0.414467	0.468656	0.126217	0.175499	0.381951	0.297229	0.318931	0.192144	CHRD	13	122266615	122277509	+	5465	protein_coding	PF00093:von Willebrand factor type C domain|PF07452:CHRD domain	VWC
ENSSSCG00000003483	1.04381	0.858385	0.317869	0.582613	0.083645	0.14971	0.194717	0.0537669	PADI4	6	75935903	75966169	+	2170	protein_coding	PF08526:Protein-arginine deiminase (PAD) N-terminal domain|PF08527:Protein-arginine deiminase (PAD) middle domain|PF03068:Protein-arginine deiminase (PAD)	-
ENSSSCG00000014633	104.765	203.358	228.367	286.677	149.469	123.369	140.211	142.968	CAVIN3	9	3378207	3379848	+	1167	protein_coding	PF15237:PTRF/SDPR family	-
ENSSSCG00000010795	22.6215	28.4924	49.2971	59.5761	20.909	27.8081	42.0082	36.0836	NDUFAB1	3	22619492	22635288	+	4564	protein_coding	PF00550:Phosphopantetheine attachment site	PP-binding
ENSSSCG00000027340	12.2315	11.9414	26.7432	26.6175	11.4928	20.342	34.321	34.9065	PI4K2B	8	19201352	19238335	+	4509	protein_coding	PF00454:Phosphatidylinositol 3- and 4-kinase	PI3_PI4_kinase
ENSSSCG00000004538	3.13437	1.95464	1.36447	1.21213	3.88253	4.40725	3.7174	3.76115	WDR7	1	106036029	106411724	+	7445	protein_coding	-	-
ENSSSCG00000036566	26.7197	42.8296	58.9318	79.3176	6.82938	15.5735	17.4879	15.2834	LY6G6C	7	23829791	23832770	-	897	protein_coding	-	-
ENSSSCG00000025406	2.44691	2.04559	1.05539	1.0918	6.18922	5.80309	5.01358	6.52728	PIK3C2A	2	41829916	42024362	+	7427	protein_coding	PF00794:PI3-kinase family, ras-binding domain|PF00613:Phosphoinositide 3-kinase family, accessory domain (PIK domain)|PF00787:PX domain|PF00168:C2 domain|PF00792:Phosphoinositide 3-kinase C2|PF00454:Phosphatidylinositol 3- and 4-kinase	PI3_PI4_kinase
ENSSSCG00000010239	3.34923	2.59373	1.4508	1.00864	1.74199	1.67029	1.52069	1.3597	RUFY2	14	71498649	71547311	-	5835	protein_coding	-	-
ENSSSCG00000010629	6.74462	3.74738	2.78099	1.52803	1.13606	0.426035	0.868947	0.542476	ADRA2A	14	121469527	121470924	+	1398	protein_coding	PF00001:7 transmembrane receptor (rhodopsin family)	7tm_1
ENSSSCG00000038801	45.5926	26.7359	20.6781	14.2764	70.2317	63.4913	53.3646	51.5282	NPNT	8	115779839	115861463	-	5689	protein_coding	PF00629:MAM domain, meprin/A5/mu|PF07645:Calcium-binding EGF domain	EGF_CA
ENSSSCG00000015019	2.37319	1.42153	0.897697	1.45012	5.29244	3.94405	3.09118	2.23523	COLCA2	9	39071427	39081493	+	2375	protein_coding	PF09310:POU domain, class 2, associating factor 1	-
ENSSSCG00000006209	2.56705	2.49033	5.6357	5.63114	3.52423	4.7218	7.46166	8.30138	VCPIP1	4	68073447	68110621	+	9747	protein_coding	PF02338:OTU-like cysteine protease	OTU
ENSSSCG00000001987	0.916344	0.981917	2.41307	2.84968	0.908983	0.742105	1.39212	1.16859	RIPK3	7	74951060	74955192	+	1897	protein_coding	PF12721:RIP homotypic interaction motif|PF00069:Protein kinase domain	Pkinase
ENSSSCG00000017192	2.47577	3.35485	5.46637	3.47986	1.26892	1.81266	1.5671	1.81514	EVPL	12	5409577	5426435	+	7617	protein_coding	PF00681:Plectin repeat	-
ENSSSCG00000006760	6.12071	3.71584	2.7346	1.87615	7.75276	8.7614	7.8873	7.99195	HIPK1	4	106572724	106627152	-	6971	protein_coding	PF00069:Protein kinase domain	Pkinase
ENSSSCG00000043646	0.187826	0.0934005	0.033539	0.101042	0.161802	0.270291	0.0941645	0.0624037	-	14	56237656	56250924	-	5609	lncRNA	-	-
ENSSSCG00000037512	0.502153	0.194216	0.0896665	0.124677	0.475836	0.0774239	0.453148	0.333673	ZSCAN23	7	22215048	22229218	-	2098	protein_coding	PF02023:SCAN domain|PF00096:Zinc finger, C2H2 type	SCAN
ENSSSCG00000005699	0.00970209	0.0107213	0.0654479	0.136504	0.00278594	0	0.00324269	0.0214896	HMCN2	1	270364033	270523287	+	16288	protein_coding	PF07474:G2F domain|PF07679:Immunoglobulin I-set domain|PF13927:Immunoglobulin domain|PF07645:Calcium-binding EGF domain|PF12662:Complement Clr-like EGF-like	I-set
ENSSSCG00000033745	0.187388	0.196174	0.0352219	0.0326497	0.0509763	0.0811011	0.0197779	0.0109225	-	10	11025273	11046080	+	5341	lncRNA	-	-
ENSSSCG00000047841	0.0391642	0.115409	0.264192	0.129652	0.0899676	0.0536755	0.039269	0.0433733	-	7	20908345	20912379	-	4035	protein_coding	PF15511:Centromere kinetochore component CENP-T histone fold	-
ENSSSCG00000003832	214.711	283.347	463.612	470.467	233.927	330.121	415.496	408.273	TACSTD2	6	153859482	153861492	+	2011	protein_coding	PF00086:Thyroglobulin type-1 repeat	-
ENSSSCG00000039990	0.239007	0.159858	0.0673864	0.119725	0.0975276	0.0517207	0.0504519	0.055725	-	13	152248610	152295769	-	8375	lncRNA	-	-
ENSSSCG00000033913	1.67385	1.29255	3.91317	5.54124	4.18681	3.73129	4.71146	4.91354	C1RL	5	63591517	63640063	+	2612	protein_coding	PF00431:CUB domain|PF00089:Trypsin	Trypsin
ENSSSCG00000018058	26.7203	17.3752	12.1309	8.94002	14.9462	16.0335	16.5462	16.9053	ARHGAP23	12	23590578	23668225	-	3789	protein_coding	PF15410:Pleckstrin homology domain|PF00595:PDZ domain (Also known as DHR or GLGF)|PF00620:RhoGAP domain	RhoGAP
ENSSSCG00000010672	1.86581	1.31318	0.766813	0.6526	2.7745	2.71696	2.53895	2.47222	RAB11FIP2	14	128068959	128110512	-	4743	protein_coding	PF00168:C2 domain|PF09457:FIP domain	C2
ENSSSCG00000012540	3.24993	2.62936	1.33566	1.28081	2.14972	2.50543	2.54095	3.1493	SLC25A53	X	84861739	84871871	-	2723	protein_coding	PF00153:Mitochondrial carrier protein	Mito_carr
ENSSSCG00000008406	2.5428	2.34066	1.12535	0.53553	2.70435	1.94341	1.34323	1.64598	CCDC88A	3	85811106	85941868	+	10420	protein_coding	PF05622:HOOK protein	-
ENSSSCG00000037532	0	0.0329984	0.0947948	0.222426	0	0.0102315	0.19961	0.0992127	MNDA	4	91416410	91433243	-	5292	protein_coding	PF02758:PAAD/DAPIN/Pyrin domain|PF02760:HIN-200/IF120x domain	PAAD_DAPIN
ENSSSCG00000045881	0	0.0110938	0.0956078	0.18279	0.0172965	0.0103193	0	0.0222364	-	17	50895861	50903054	-	5247	lncRNA	-	-
ENSSSCG00000050344	0.0876616	0.106557	0	0	0.0453094	0.027032	0	0.0194166	-	2	130965526	130975918	-	6009	lncRNA	-	-
ENSSSCG00000000728	0	0.0600343	0.103477	0.134887	0.00936003	0	0.0326837	0.0240665	PARP11	5	66443532	66505869	+	4848	protein_coding	PF02825:WWE domain|PF00644:Poly(ADP-ribose) polymerase catalytic domain	WWE
ENSSSCG00000017510	0	0.0582093	0.125414	0.0326966	0.0567218	0.0406089	0.0132042	0	CACNB1	12	23037810	23060491	+	4000	protein_coding	PF12052:Voltage gated calcium channel subunit beta domain 4Aa N terminal|PF00625:Guanylate kinase	-
ENSSSCG00000046904	0.0615588	0.0204076	0	0.035663	0.00530296	0.0126552	0.0123447	0.0136349	-	14	65577936	65586551	-	8557	pseudogene	-	-
ENSSSCG00000034980	0	0	0.181365	0.204896	0.0492163	0.0587258	0	0	IRF8	6	3041645	3137549	-	2766	protein_coding	PF00605:Interferon regulatory factor transcription factor|PF10401:Interferon-regulatory factor 3	IRF
ENSSSCG00000015350	0	0.044873	0.0773442	0.0201644	0.0139924	0.016696	0.0162864	0.0449715	THSD7A	9	81076062	81518228	-	6486	protein_coding	PF00090:Thrombospondin type 1 domain	TSP_1
ENSSSCG00000016018	0	0.018936	0.163193	0.255276	0	0	0	0	FRZB	15	88332858	88377248	-	3074	protein_coding	PF01392:Fz domain|PF01759:UNC-6/NTR/C345C module	Fz
novel.42	0	0	1.79804	0.156256	0.325286	0.776275	0.567923	1.04547	-	1	84544693	84545054	-	279	-	-	-
ENSSSCG00000045365	0	0.197655	0.851705	0.444097	0	0.275782	0.0896721	0.396177	-	14	123834677	123837196	+	589	lncRNA	-	-
ENSSSCG00000047280	0.184633	0.0408056	0	0.0305612	0	0	0.0185127	0.0613429	-	4	6975003	6977972	-	2853	lncRNA	-	-
ENSSSCG00000013632	0	0.092986	0.400682	0.243745	0	0.0432469	0	0.0465951	C19orf38	2	69585883	69600757	+	1252	protein_coding	-	-
ENSSSCG00000044024	0.303782	0.134277	0	0	0.0261692	0.0624511	0	0.0336431	-	15	104765680	104769719	+	1734	lncRNA	-	-
ENSSSCG00000048601	0	0	0.346686	0.0301282	0	0	0	0	-	2	52011018	52030629	-	1447	lncRNA	-	-
ENSSSCG00000025703	1.08107	0.667051	0.450752	0.422376	3.17675	2.10398	2.57509	3.19672	REV3L	1	77197409	77400137	-	9599	protein_coding	PF03104:DNA polymerase family B, exonuclease domain|PF00136:DNA polymerase family B|PF14260:C4-type zinc-finger of DNA polymerase delta|PF15735:Domain of unknown function (DUF4683)	DNA_pol_B
ENSSSCG00000004082	0.971983	0.523728	0.411192	0.352354	1.76804	1.38717	1.01888	0.867383	-	1	14028858	14201706	+	13115	protein_coding	PF00435:Spectrin repeat|PF10541:Nuclear envelope localisation domain	-
ENSSSCG00000028905	4.48959	3.30964	2.01123	1.65249	6.27966	4.86377	4.64969	4.25899	TNIK	13	109643895	110052229	-	8917	protein_coding	PF00780:CNH domain|PF00069:Protein kinase domain	Pkinase
ENSSSCG00000011752	10.4862	7.91062	4.76316	3.77892	9.84809	9.55461	9.54538	9.99289	FNDC3B	13	110587535	110931688	+	7741	protein_coding	PF00041:Fibronectin type III domain	fn3
ENSSSCG00000023903	15.4929	29.309	33.6106	44.8395	21.1947	17.0897	22.7219	18.3616	ATP5ME	8	110604	114908	-	2278	protein_coding	PF05680:ATP synthase E chain	-
ENSSSCG00000017569	0.517198	0.242466	0.1306	0.103768	0.148513	0.128879	0.110002	0.173571	CHAD	12	26740637	26746682	-	3361	protein_coding	PF01462:Leucine rich repeat N-terminal domain|PF13855:Leucine rich repeat	-
ENSSSCG00000032469	40.0099	43.9788	85.9539	109.821	33.8095	38.7093	58.0625	54.842	-	12	52765187	52867576	+	2487	protein_coding	PF02902:Ulp1 protease family, C-terminal catalytic domain	Peptidase_C48
ENSSSCG00000047270	0.869503	0.681412	0.36439	0.43691	0.985967	0.752396	0.4715	0.589561	-	6	30516937	30572591	+	11874	lncRNA	-	-
ENSSSCG00000022479	13.3604	8.26325	6.12609	5.26828	17.4887	15.8189	16.6389	17.1192	UBR5	4	34645751	34793940	+	10799	protein_coding	PF00658:Poly-adenylate binding protein, unique domain|PF11547:E3 ubiquitin ligase EDD	-
ENSSSCG00000010142	0.0512505	0.038936	0.00762624	0.0212079	0.0993364	0.0296325	0.0289056	0.0106422	RYR2	14	53652245	54406355	-	16445	protein_coding	PF13833:EF-hand domain pair|PF01365:RIH domain|PF08454:RyR and IP3R Homology associated|PF02815:MIR domain|PF00520:Ion transport protein|PF02026:RyR domain|PF08709:Inositol 1,4,5-trisphosphate/ryanodine receptor|PF06459:Ryanodine Receptor TM 4-6|PF00622:SPRY domain	SPRY
ENSSSCG00000042173	0.146883	0.131879	0.0218567	0.106368	0.0869905	0.103799	0.0920475	0.0610008	-	10	66505568	66513331	-	5738	lncRNA	-	-
ENSSSCG00000033702	0.230592	0.0796296	0.0343129	0.166987	0.136567	0.014814	0.0867035	0.143648	SBSN	6	44960699	44966390	-	3655	protein_coding	-	-
ENSSSCG00000016682	7.39777	5.11578	3.35131	3.23601	5.95511	5.85179	3.99106	4.05311	PLEKHA8	18	42820921	42926059	-	6736	protein_coding	PF00169:PH domain|PF08718:Glycolipid transfer protein (GLTP)	PH
ENSSSCG00000017789	1.9297	1.20609	0.850557	0.847419	1.97251	1.81004	1.69231	1.8941	ABHD15	12	45742540	45761950	-	9363	protein_coding	-	-
ENSSSCG00000017407	2.06097	3.41619	4.73849	3.82945	1.53173	1.49538	1.51947	1.58877	GHDC	12	20580980	20585878	+	2607	protein_coding	PF03321:GH3 auxin-responsive promoter	-
ENSSSCG00000038507	178.227	318.396	380.536	409.856	203.303	165.862	265.343	149.774	-	1	179454561	179461631	-	1343	protein_coding	-	-
ENSSSCG00000036961	2.58821	1.52755	0.980341	0.34078	3.29373	2.5697	1.73992	2.28006	PCDHB7	2	142882725	142885486	+	1791	protein_coding	PF00028:Cadherin domain|PF08266:Cadherin-like	Cadherin
ENSSSCG00000015082	4.73787	2.70868	2.12482	2.46433	8.8289	7.63477	10.1197	9.50118	DSCAML1	9	44785701	45147029	-	6404	protein_coding	PF00041:Fibronectin type III domain|PF13927:Immunoglobulin domain|PF07679:Immunoglobulin I-set domain	I-set
ENSSSCG00000035824	5.0384	3.05543	2.28211	1.94255	4.90667	4.68631	4.05383	4.70888	PBRM1	13	34689721	34820957	-	8573	protein_coding	PF01426:BAH domain|PF00505:HMG (high mobility group) box|PF00439:Bromodomain	BAH
ENSSSCG00000034704	2.33004	1.44461	1.01612	0.999197	3.63682	2.78235	2.51362	2.28239	ZNF532	1	161877574	161985172	-	6850	protein_coding	PF16622:zinc-finger C2H2-type	-
ENSSSCG00000011010	2.2117	2.18586	4.95054	7.10264	3.00548	3.89038	6.99644	6.62373	C9orf72	10	38389331	38415903	+	3382	protein_coding	PF15019:C9orf72-like protein family	-
ENSSSCG00000024771	17.7521	26.5904	38.0744	39.6901	13.2277	13.3775	20.0903	18.789	TICAM1	2	74004550	74021094	+	2813	protein_coding	PF12721:RIP homotypic interaction motif	-
novel.308	2.1897	1.87596	0.922589	0.9163	2.35259	1.92201	1.33214	1.1444	-	3	130694102	130701138	+	4282	-	-	-
ENSSSCG00000040252	3.21255	2.61676	1.36019	1.6446	3.95144	4.71493	4.11776	4.32806	-	1	145812329	145815590	+	3181	protein_coding	PF03221:Tc5 transposase DNA-binding domain|PF03184:DDE superfamily endonuclease|PF04218:CENP-B N-terminal DNA-binding domain	DDE
ENSSSCG00000049776	52.1686	38.9619	23.4521	16.2346	37.2197	42.9337	36.7938	32.1182	-	X	59288879	59293232	-	623	lncRNA	-	-
ENSSSCG00000012854	27.7646	49.1141	59.4735	80.016	29.0463	27.7212	34.2209	32.055	RASSF7	2	329711	332522	+	1920	protein_coding	PF00788:Ras association (RalGDS/AF-6) domain	RA
ENSSSCG00000004338	1.04042	1.10713	0.229359	0.382697	1.99169	1.822	1.73867	1.83504	FUT9	AEMK02000680.1	62738	64104	-	1367	protein_coding	PF00852:Glycosyltransferase family 10 (fucosyltransferase) C-term|PF17039:Fucosyltransferase, N-terminal	-
ENSSSCG00000008583	3.56765	2.58753	1.6187	1.54881	5.154	4.89429	4.68641	4.73721	ITSN2	3	114363528	114508445	+	11428	protein_coding	PF14604:Variant SH3 domain|PF12763:Cytoskeletal-regulatory complex EF hand|PF00168:C2 domain|PF00621:RhoGEF domain|PF07653:Variant SH3 domain|PF00018:SH3 domain|PF16652:Pleckstrin homology domain	RhoGEF
ENSSSCG00000015566	21.1122	15.0321	9.75247	7.5853	22.5086	24.8496	24.3045	26.444	EDEM3	9	125908863	125983029	-	6552	protein_coding	PF01532:Glycosyl hydrolase family 47|PF02225:PA domain	-
ENSSSCG00000006625	7.2179	7.02671	15.3868	15.8649	6.22725	7.40235	10.7872	10.2481	RFX5	4	97888460	97913283	+	9626	protein_coding	PF14621:RFX5 DNA-binding domain|PF02257:RFX DNA-binding domain	RFX_DNA_binding
ENSSSCG00000016442	0.113094	0.105748	0.0103562	0.0791991	0.172367	0.0625955	0.0348914	0.0481727	AOC1	18	6306835	6320974	-	6055	protein_coding	PF02727:Copper amine oxidase, N2 domain|PF02728:Copper amine oxidase, N3 domain|PF01179:Copper amine oxidase, enzyme domain	-
ENSSSCG00000038027	0.173848	0.132999	0.0159195	0.110677	0.16128	0.0962214	0.0134087	0.0740506	-	Y	3315079	3368871	-	3939	protein_coding	PF01734:Patatin-like phospholipase	-
ENSSSCG00000045071	0.402106	0.375985	0.0368214	0.204794	0.373038	0.222558	0	0.274044	-	7	52197813	52201148	+	1703	lncRNA	-	-
ENSSSCG00000023993	0.104932	0.107035	0.00960876	0.00668028	0.1043	0.099562	0.0647464	0.0446959	CD96	13	148090629	148192231	-	6526	protein_coding	-	-
ENSSSCG00000039615	1.74246	1.18492	0.159559	1.66395	0.230928	0.275548	0.537576	1.18752	-	4	99188855	99189247	-	393	protein_coding	PF00125:Core histone H2A/H2B/H3/H4|PF16211:C-terminus of histone H2A	Histone
ENSSSCG00000019715	5.07249	6.89887	0.464495	0.32293	1.68064	0.80215	2.34742	2.16063	SNORD94	3	58636448	58636582	-	135	snoRNA	-	-
ENSSSCG00000041494	0.132071	0.101038	0.0120939	0.0672641	0.00875167	0.0522133	0.0407459	0.0225022	-	7	296890	304358	-	5185	protein_coding	PF00078:Reverse transcriptase (RNA-dependent DNA polymerase)	RVT_1
novel.111	0.0903531	0.299533	1.18315	1.94423	0.233503	0	0.54357	0.300191	-	13	127742214	127767753	+	583	-	-	-
ENSSSCG00000005586	0.0285971	0.189607	0.37447	0.213007	0.147809	0	0.086021	0.063341	LHX2	1	264900591	264920913	+	1842	protein_coding	PF00046:Homeobox domain|PF00412:LIM domain	Homeobox
ENSSSCG00000046716	0.0102562	0.0226672	0.134302	0.0424411	0	0	0	0	-	3	37282882	37310589	-	5136	lncRNA	PF01663:Type I phosphodiesterase / nucleotide pyrophosphatase	-
ENSSSCG00000025281	16.9291	17.7367	35.9733	45.2625	20.9996	25.831	34.6031	33.5291	ARL6IP1	3	26722193	26770322	+	8395	protein_coding	PF00454:Phosphatidylinositol 3- and 4-kinase	PI3_PI4_kinase
ENSSSCG00000013539	12.7096	17.9891	27.0756	38.5313	16.8995	18.7505	24.0305	20.2555	GTF2F1	2	72687790	72701971	+	5475	protein_coding	PF05793:Transcription initiation factor IIF, alpha subunit (TFIIF-alpha)	-
ENSSSCG00000045746	2.36184	1.69395	1.0138	0.639038	2.37696	1.98419	1.76474	2.02463	-	17	28027050	28031749	+	4639	pseudogene	-	-
novel.51	3.12888	2.06463	1.43199	1.308	3.40365	2.68342	2.08188	2.47662	-	10	19282367	19299156	+	16465	-	-	-
ENSSSCG00000030451	8.68117	12.8048	18.5203	19.9898	9.19658	10.6611	12.7042	12.2859	LRRC14	4	279769	287062	-	5546	protein_coding	-	-
ENSSSCG00000011401	2.05935	1.83651	0.68814	1.61465	1.30717	0.965551	1.30412	0.840246	LSMEM2	13	32753199	32757036	+	1458	protein_coding	-	-
ENSSSCG00000002398	4.96374	3.85171	2.23759	2.30325	7.15286	5.97444	6.43171	5.81047	TMEM63C	7	100263484	100334296	+	5773	protein_coding	PF13967:Late exocytosis, associated with Golgi transport|PF02714:Calcium-dependent channel, 7TM region, putative phosphate|PF14703:Cytosolic domain of 10TM putative phosphate transporter	-
ENSSSCG00000040847	14.0357	13.46	29.9815	34.926	15.1904	26.7933	50.5434	52.6507	AP1S3	15	125561513	125636436	-	2811	protein_coding	PF01217:Clathrin adaptor complex small chain	-
ENSSSCG00000006274	3.18521	2.12845	1.45871	1.1661	2.81813	3.17776	2.86685	2.67262	PRKDC	4	79687359	79847281	+	14057	protein_coding	PF00454:Phosphatidylinositol 3- and 4-kinase|PF02259:FAT domain|PF02260:FATC domain|PF08163:NUC194 domain	PI3_PI4_kinase
ENSSSCG00000032558	22.6894	14.3003	10.1118	10.4742	26.5193	22.6777	23.0359	15.9732	EMX2	14	127650688	127655706	+	924	protein_coding	PF00046:Homeobox domain	Homeobox
ENSSSCG00000027302	35.0697	56.3159	74.1734	93.1723	32.7841	35.0882	53.6979	52.2431	PKP3	2	214108	223837	+	4796	protein_coding	PF00514:Armadillo/beta-catenin-like repeat	Arm
ENSSSCG00000023423	67.0634	114.598	141.981	174.271	43.553	43.4336	53.5247	60.2357	UBALD2	12	5203192	5208679	-	1567	protein_coding	PF14555:UBA-like domain	-
ENSSSCG00000026940	4.66786	5.62863	9.95769	8.82048	3.57718	5.55807	5.75122	5.69889	CASP10	15	104858100	104894933	+	7053	protein_coding	PF00656:Caspase domain|PF01335:Death effector domain	Peptidase_C14
ENSSSCG00000017642	4.94585	4.77084	10.5461	9.8833	5.77531	9.57538	13.9169	11.8083	MTMR4	12	34745236	34771233	-	7040	protein_coding	PF06602:Myotubularin-like phosphatase domain|PF01363:FYVE zinc finger	FYVE
ENSSSCG00000029154	10.1325	16.8318	21.6095	25.3215	7.16485	6.49674	8.24023	8.68111	NOSIP	6	54617751	54635942	-	3192	protein_coding	PF15906:Zinc-finger of nitric oxide synthase-interacting protein	-
ENSSSCG00000038693	3.45078	3.00516	7.67172	9.98631	4.05542	4.58061	4.67446	4.17597	RAB19	18	9364442	9384083	-	2305	protein_coding	PF00071:Ras family	Ras
ENSSSCG00000003839	4.5915	4.53738	9.75787	10.1947	2.40892	3.64883	6.96146	6.77622	-	6	155801012	155894918	+	10417	protein_coding	PF01569:PAP2 superfamily	-
ENSSSCG00000025478	11.7708	8.12952	5.43896	3.53208	12.3191	11.3738	9.70581	10.806	MIB1	6	106914006	107040106	+	6122	protein_coding	PF06701:Mib_herc2|PF12796:Ankyrin repeats (3 copies)|PF13920:Zinc finger, C3HC4 type (RING finger)|PF00569:Zinc finger, ZZ type	ZZ
ENSSSCG00000016027	11.0223	7.44385	5.1022	3.25925	4.63594	3.72838	3.37713	3.7137	ITGAV	15	91604676	91711840	+	7116	protein_coding	PF08441:Integrin alpha|PF01839:FG-GAP repeat	FG-GAP
ENSSSCG00000011933	3.4472	2.80265	1.57121	1.85914	5.52002	4.40525	3.57579	3.93805	NECTIN3	13	148452278	148579160	-	10177	protein_coding	PF08205:CD80-like C2-set immunoglobulin domain|PF07686:Immunoglobulin V-set domain	V-set
ENSSSCG00000015820	5.12655	2.67174	2.34518	2.01951	7.07114	6.39709	6.79384	6.61137	NSD3	15	48136362	48241820	+	7059	protein_coding	PF00856:SET domain|PF00855:PWWP domain	PWWP
novel.307	3.53556	2.75097	1.54481	1.06304	5.97732	4.20584	2.27041	2.30239	-	3	130483668	130501662	+	3978	-	-	-
ENSSSCG00000045906	1.13497	1.89358	2.72869	2.17333	0.824347	1.30388	2.45452	1.89774	-	3	26407043	26411604	-	2367	lncRNA	-	-
ENSSSCG00000010995	13.665	18.1619	29.3701	33.1847	13.9648	21.3964	28.9423	30.4331	CHMP5	10	33212766	33227405	-	1407	protein_coding	PF03357:Snf7	ESCRT-III
ENSSSCG00000037950	6.07755	4.9808	2.75679	2.40276	5.23548	5.57359	5.23298	5.67983	NIPAL1	8	37936847	37962908	+	4663	protein_coding	PF05653:Magnesium transporter NIPA	DUF803
ENSSSCG00000046848	3.26234	2.35529	1.19096	0.719992	1.01172	0.625955	1.13397	0.770762	-	6	55469897	55484107	-	1211	protein_coding	PF00595:PDZ domain (Also known as DHR or GLGF)|PF07653:Variant SH3 domain	SH3_2
ENSSSCG00000040100	1.32365	0.626869	0.418045	0.357707	1.86164	1.27727	1.43554	1.04708	-	10	14437557	14467681	-	1950	protein_coding	-	-
ENSSSCG00000013003	13.9732	24.6612	29.8376	39.1861	15.2701	14.4663	14.7833	15.846	ZNHIT2	2	7075027	7076598	+	1572	protein_coding	PF04438:HIT zinc finger	-
ENSSSCG00000017928	9.61375	12.1539	20.6064	23.7373	9.08466	8.37635	10.7343	9.26079	-	12	52418484	52421955	+	1978	protein_coding	-	-
ENSSSCG00000015383	5.90931	4.39888	2.7207	2.06191	7.18352	7.44275	6.84727	6.25556	RAPGEF5	9	90958078	91578992	-	7675	protein_coding	PF00618:RasGEF N-terminal motif|PF00610:Domain found in Dishevelled, Egl-10, and Pleckstrin (DEP)|PF00617:RasGEF domain	-
ENSSSCG00000017924	21.7024	24.5879	45.6721	58.0406	18.6954	23.2193	37.9192	35.6772	PELP1	12	52177228	52232425	+	6534	protein_coding	PF08166:NUC202 domain|PF08167:rRNA processing/ribosome biogenesis	-
ENSSSCG00000039061	4.29602	2.83824	1.95646	1.65753	3.57567	3.87368	4.16955	4.29211	EIF2AK4	1	131245463	131355224	-	6891	protein_coding	PF00069:Protein kinase domain|PF12745:Anticodon binding domain of tRNAs|PF05773:RWD domain|PF13393:Histidyl-tRNA synthetase	Pkinase
ENSSSCG00000039171	7.40773	3.75822	3.43452	2.43742	12.9022	11.1163	10.3685	9.43278	MRTFB	3	28964754	29167631	-	8782	protein_coding	PF02755:RPEL repeat|PF02037:SAP domain	SAP
ENSSSCG00000002268	1.15112	0.742026	0.456776	0.327487	0.878006	0.838122	0.516987	0.358548	AKAP5	7	88538983	88547394	+	4393	protein_coding	PF03832:WSK motif	-
ENSSSCG00000014066	0.763419	1.21855	2.17101	2.21137	4.82272	4.05435	2.42396	2.30154	TMEM171	2	82287158	82297856	+	1242	protein_coding	PF15471:Transmembrane protein family 171	-
ENSSSCG00000029756	17.6433	12.5924	8.16337	3.26511	14.4257	14.6023	9.45644	10.6698	ADGRG2	X	15371805	15463615	-	3111	protein_coding	PF01825:GPCR proteolysis site, GPS, motif|PF00002:7 transmembrane receptor (Secretin family)	7tm_2
ENSSSCG00000037875	2.87552	3.73365	6.31133	8.40378	4.62908	4.45206	5.08166	4.39867	ZNF688	3	17792182	17798547	+	2931	protein_coding	PF00096:Zinc finger, C2H2 type|PF01352:KRAB box	KRAB
ENSSSCG00000015322	0.598799	0.72278	1.39275	1.60872	0.285692	0.549216	2.11526	2.78524	TFPI2	9	73673535	73689095	-	5718	protein_coding	PF00014:Kunitz/Bovine pancreatic trypsin inhibitor domain	Kunitz_BPTI
ENSSSCG00000050063	4.95306	3.47566	2.22203	1.97056	5.29234	3.6409	3.64	3.32053	-	3	40574325	40579438	-	3584	lncRNA	-	-
ENSSSCG00000000477	1.326	1.03254	0.572515	0.443518	1.26065	1.20762	1.64644	2.19896	HELB	5	30645634	30697232	+	7667	protein_coding	PF13538:UvrD-like helicase C-terminal domain|PF13604:AAA domain	-
ENSSSCG00000033657	15.4509	12.8427	7.17429	4.92082	13.6004	13.1379	13.7754	13.6772	GREM1	1	136617069	136629292	+	3907	protein_coding	PF03045:DAN domain	-
ENSSSCG00000007688	9.05084	15.2691	19.4298	21.6479	10.7596	8.21791	9.07506	12.1285	-	3	9812441	9816656	-	1746	protein_coding	PF13656:RNA polymerase Rpb3/Rpb11 dimerisation domain	-
ENSSSCG00000005619	1.67865	3.30186	3.99661	4.89026	4.33818	3.65799	3.93854	4.08992	TOR2A	1	268233110	268237459	-	1569	protein_coding	PF06309:Torsin	-
novel.589	2.3724	2.19456	1.0351	0.364259	1.97896	3.95027	2.78777	2.0805	-	AEMK02000137.1	4192	9098	+	4907	-	PF00075:RNase H|PF02093:Gag P30 core shell protein|PF00078:Reverse transcriptase (RNA-dependent DNA polymerase)|PF00077:Retroviral aspartyl protease|PF00429:ENV polyprotein (coat polyprotein)|PF00665:Integrase core domain	rve
ENSSSCG00000016090	12.0243	13.0037	25.368	27.3166	11.2307	15.336	22.8544	20.0934	SPATS2L	15	103879356	104060525	+	3693	protein_coding	PF07139:Protein of unknown function (DUF1387)	-
ENSSSCG00000045529	0.276785	0.219124	0.103274	0.143598	0.466194	0.3482	0.281668	0.402609	DNAH6	3	59859863	60114221	-	12751	protein_coding	PF03028:Dynein heavy chain and region D6 of dynein motor|PF12780:P-loop containing dynein motor region D4|PF12775:P-loop containing dynein motor region D3|PF12777:Microtubule-binding stalk of dynein motor|PF12774:Hydrolytic ATP binding site of dynein motor region D1|PF12781:ATP-binding dynein motor region D5|PF07728:AAA domain (dynein-related subfamily)|PF08393:Dynein heavy chain, N-terminal regi…	Dynein_heavy
ENSSSCG00000050236	1.69789	1.23557	0.542276	1.09674	2.53286	3.49049	1.86852	1.88036	-	14	12882596	12884186	+	1272	lncRNA	-	-
ENSSSCG00000025698	19.7117	23.1631	41.3995	37.7838	6.26157	7.07342	12.2116	10.993	SERPINE1	3	8863695	8871564	+	2993	protein_coding	PF00079:Serpin (serine protease inhibitor)	Serpin
ENSSSCG00000004367	2.80564	3.75919	6.42932	8.33017	0.634438	1.04541	1.65273	2.52457	POPDC3	1	71380768	71400192	-	1502	protein_coding	PF04831:Popeye protein conserved region	-
ENSSSCG00000015743	1.48383	0.932247	0.655273	0.534793	2.22661	1.90652	1.83575	2.01437	PTPN4	15	31307444	31502924	-	8804	protein_coding	PF00373:FERM central domain|PF00102:Protein-tyrosine phosphatase|PF00595:PDZ domain (Also known as DHR or GLGF)|PF09380:FERM C-terminal PH-like domain|PF08736:FERM adjacent (FA)|PF09379:FERM N-terminal domain	Y_phosphatase
novel.73	3.08304	5.64571	7.13054	11.1905	0.644997	0.72435	0.70658	0.92676	-	12	487446	488641	+	1196	-	-	-
ENSSSCG00000009128	3.08594	1.88078	1.39166	1.27343	3.12488	3.26037	3.18901	3.01776	AP1AR	8	110386776	110505320	-	6128	protein_coding	PF15745:AP-1 complex-associated regulatory protein	-
ENSSSCG00000004695	5.96629	5.52861	12.6817	12.874	6.91064	11.3935	17.6296	17.7368	WDR76	1	127652887	127741354	-	3664	protein_coding	-	-
ENSSSCG00000001983	1.13299	1.72811	2.62149	2.83945	1.12722	1.78789	2.30404	1.32544	SDR39U1	7	74851202	74858943	+	3301	protein_coding	-	-
ENSSSCG00000009765	0.606179	0.3249	0.259262	0.13218	0.800483	0.693977	0.520453	0.462291	DNAH10	14	29095486	29249864	-	14512	protein_coding	PF08385:Dynein heavy chain, N-terminal region 1|PF12774:Hydrolytic ATP binding site of dynein motor region D1|PF12775:P-loop containing dynein motor region D3|PF07728:AAA domain (dynein-related subfamily)|PF12777:Microtubule-binding stalk of dynein motor|PF12781:ATP-binding dynein motor region D5|PF12780:P-loop containing dynein motor region D4|PF03028:Dynein heavy chain and region D6 of dynein m…	Dynein_heavy
ENSSSCG00000049507	0.810852	0.472451	0.280803	0.35384	0.584204	0.363695	0.26608	0.29389	-	7	12721423	12727996	+	3573	lncRNA	-	-
ENSSSCG00000007039	1.50744	0.91852	0.603756	0.396429	0.995172	0.709578	1.55385	1.04536	PRNP	17	13693628	13705318	+	3739	protein_coding	PF11587:Major prion protein bPrPp - N terminal|PF00377:Prion/Doppel alpha-helical domain	-
ENSSSCG00000004509	68.054	100.941	32.1227	19.2108	21.4276	28.0351	28.0879	30.4393	LIPG	1	99081938	99110876	+	3994	protein_coding	PF01477:PLAT/LH2 domain|PF00151:Lipase	Lipase
ENSSSCG00000009084	2.10987	1.3144	0.893403	0.820346	1.79314	1.81939	2.65504	2.77572	SPATA5	8	100917321	101241148	-	3720	protein_coding	PF00004:ATPase family associated with various cellular activities (AAA)	AAA
ENSSSCG00000008311	2.42335	1.64433	5.21291	6.16636	2.51792	1.32195	3.17583	3.63724	CYP26B1	3	70572197	70593408	+	4956	protein_coding	PF00067:Cytochrome P450	p450
ENSSSCG00000027301	0.731609	2.02115	3.48371	1.96785	0.945363	1.50403	1.46714	2.63327	-	8	55219313	55219886	-	288	protein_coding	-	-
ENSSSCG00000006719	0.573256	0.35193	0.113737	0.210861	0.438959	0.294623	0.127731	0.211622	-	4	101550934	101573828	-	1654	protein_coding	PF01073:3-beta hydroxysteroid dehydrogenase/isomerase family	-
ENSSSCG00000032197	0.188802	0.417271	0.899022	1.60163	0.121982	0.0485172	0.378616	0	-	2	9053101	9054963	-	1116	protein_coding	PF00631:GGL domain	-
ENSSSCG00000028144	0.0926305	0.0682406	0.588106	0.408868	0.319185	0.15869	0.0309595	0.0683905	EPHX3	2	62348957	62353117	+	1706	protein_coding	PF12697:Alpha/beta hydrolase family	-
ENSSSCG00000015237	0.0481939	0.0177521	0.30598	0.199431	0	0.0165127	0.0483228	0.0889556	FLI1	9	55612902	55749781	+	3279	protein_coding	PF00178:Ets-domain|PF02198:Sterile alpha motif (SAM)/Pointed domain	Ets
ENSSSCG00000035365	0.0948261	0.0785904	0.451534	0.313919	0.0204219	0.0243678	0	0.0262543	RNF186	6	78192337	78198597	-	2222	protein_coding	PF14634:zinc-RING finger domain	-
ENSSSCG00000015135	14.0104	7.20468	6.59979	4.15195	23.9729	21.3916	21.697	18.7307	SORL1	9	48435016	48653655	+	10689	protein_coding	PF15901:Sortilin, neurotensin receptor 3, C-terminal|PF15902:Sortilin, neurotensin receptor 3,|PF00041:Fibronectin type III domain|PF00057:Low-density lipoprotein receptor domain class A|PF00058:Low-density lipoprotein receptor repeat class B	Ldl_recept_a
ENSSSCG00000005828	0.723209	1.45305	1.7062	1.44738	1.42725	1.3516	0.975649	1.19412	EGFL7	AEMK02000682.1	1107088	1116145	-	4006	protein_coding	PF07645:Calcium-binding EGF domain|PF07546:EMI domain	EGF_CA
ENSSSCG00000010948	0.496942	1.02507	1.45921	2.38542	0.542246	0.783232	0.564709	0.66042	CTSL	10	27668264	27674618	-	1590	protein_coding	PF08246:Cathepsin propeptide inhibitor domain (I29)|PF00112:Papain family cysteine protease	Peptidase_C1
ENSSSCG00000048979	0.432575	0.228144	0.140441	0.113911	0.245604	0.121266	0.0887181	0.0653271	-	2	5174746	5181340	-	5358	lncRNA	-	-
ENSSSCG00000022345	3.7928	3.14341	1.67299	1.19113	3.1506	2.61066	1.42611	1.38764	CHN1	15	80730692	80927746	-	3111	protein_coding	PF00620:RhoGAP domain|PF00017:SH2 domain|PF00130:Phorbol esters/diacylglycerol binding domain (C1 domain)	RhoGAP
ENSSSCG00000039915	3.48287	5.05573	7.55622	10.0972	3.55066	3.347	5.26929	4.22236	-	14	7405792	7434935	+	2556	protein_coding	PF01424:R3H domain	R3H
ENSSSCG00000009157	0.716636	0.476551	0.294434	0.230942	1.49146	1.27768	1.577	1.70671	TET2	8	116415267	116545299	-	8306	protein_coding	PF12851:Oxygenase domain of the 2OGFeDO superfamily	-
ENSSSCG00000029592	15.6741	24.0594	32.7807	41.5978	11.1768	14.8381	25.9865	26.4689	GPRC5A	5	59565408	59586600	-	3317	protein_coding	PF00003:7 transmembrane sweet-taste receptor of 3 GCPR	7tm_3
ENSSSCG00000009422	28.6424	34.8139	59.5502	72.4328	32.838	32.1525	29.331	26.7019	TSC22D1	11	22518795	22634407	+	7509	protein_coding	PF01166:TSC-22/dip/bun family	-
ENSSSCG00000008055	11.1737	15.6928	23.5888	26.7176	7.68144	7.60974	9.52028	8.71703	TEDC2	3	39580200	39584386	-	1914	protein_coding	PF15764:Domain of unknown function (DUF4693)	-
ENSSSCG00000039194	6.3366	3.41042	2.96259	2.83137	11.0926	7.50554	6.50499	5.91952	KANK2	2	69890937	69925189	-	8022	protein_coding	PF12075:KN motif|PF12796:Ankyrin repeats (3 copies)	-
ENSSSCG00000015238	2.95307	1.91354	1.34359	0.690977	6.09339	5.33187	4.63523	4.74299	ARHGAP32	9	55906945	56177551	-	6814	protein_coding	PF14604:Variant SH3 domain|PF00620:RhoGAP domain	RhoGAP
ENSSSCG00000000033	53.1997	91.0766	111.209	136.808	57.8123	49.5982	48.7899	48.1523	TSPO	5	5723186	5735128	-	905	protein_coding	PF03073:TspO/MBR family	-
ENSSSCG00000038436	12.6437	23.7771	26.5075	34.2802	15.6106	11.7623	13.2042	20.5052	HYPK	1	127758558	127767479	-	2808	protein_coding	-	-
ENSSSCG00000013034	25.8692	29.9926	53.779	56.0184	14.4496	19.2032	35.2038	31.727	PLCB3	2	7843340	7860193	-	4720	protein_coding	PF08703:PLC-beta C terminal|PF09279:Phosphoinositide-specific phospholipase C, efhand-like|PF00168:C2 domain|PF00387:Phosphatidylinositol-specific phospholipase C, Y domain|PF00388:Phosphatidylinositol-specific phospholipase C, X domain	PI-PLC-X
ENSSSCG00000032422	3.66263	4.51638	7.82197	7.35048	5.82282	6.18848	13.618	12.1862	-	18	6632983	6719123	+	3351	protein_coding	PF17291:N-terminal domain of M60-like peptidases|PF13402:Peptidase M60, enhancin and enhancin-like	-
ENSSSCG00000025315	1.01479	0.831694	0.42281	0.608896	0.976172	1.09525	1.27188	1.40481	SEPSECS	8	19097452	19136222	-	6229	protein_coding	PF05889:O-phosphoseryl-tRNA(Sec) selenium transferase, SepSecS	-
ENSSSCG00000025537	6.96937	8.8628	14.7274	19.2266	8.4497	7.27747	9.89045	10.7812	PTPN6	5	63762112	63808350	-	2857	protein_coding	PF00017:SH2 domain|PF00102:Protein-tyrosine phosphatase	Y_phosphatase
ENSSSCG00000013017	44.1214	65.9257	91.5099	107.952	35.671	34.1512	48.5505	44.5943	EHD1	2	7298259	7321577	+	3553	protein_coding	PF12763:Cytoskeletal-regulatory complex EF hand|PF16880:N-terminal EH-domain containing protein|PF00350:Dynamin family	-
ENSSSCG00000047299	1.46478	2.24121	3.4539	3.49697	1.94128	0.868639	1.41222	1.43503	RN18S	AEMK02000489.1	43232	45101	+	1870	rRNA	-	-
ENSSSCG00000022726	91.0412	158.97	189.017	226.081	68.4514	73.5968	90.5297	87.6881	RHOD	2	5392546	5404201	-	1119	protein_coding	PF00071:Ras family	Ras
ENSSSCG00000000534	6.66287	4.09284	3.09102	2.74094	10.6691	9.57813	6.52351	7.31384	IPO8	5	43099749	43182803	+	5376	protein_coding	PF03810:Importin-beta N-terminal domain|PF08506:Cse1	-
ENSSSCG00000032377	1.17731	0.94745	0.5281	0.444816	1.28978	1.3636	1.30021	1.28021	RALGAPA1	7	64141014	64378153	+	12349	protein_coding	PF02145:Rap/ran-GAP	-
ENSSSCG00000016794	25.6059	14.0454	12.1623	9.59324	14.2097	13.8337	17.2894	17.7227	MYO10	16	5907116	6145442	-	8239	protein_coding	PF00063:Myosin head (motor domain)|PF16735:Unconventional myosin-X coiled coil domain|PF00373:FERM central domain|PF00784:MyTH4 domain|PF00169:PH domain	Myosin_head
ENSSSCG00000017158	0.999472	0.899932	0.381911	0.357424	1.1161	0.761	0.581493	0.737925	CCDC40	12	2341957	2384025	-	4269	protein_coding	PF08647:BRE1 E3 ubiquitin ligase	-
ENSSSCG00000040603	0.488784	0.353161	0.111896	0.140028	0.566813	0.657007	0.471243	0.312297	SGTB	16	44186539	44225614	-	2802	protein_coding	PF00515:Tetratricopeptide repeat|PF13414:TPR repeat|PF16546:Homodimerisation domain of SGTA	TPR_1
ENSSSCG00000034107	0.0598007	0.0944036	0.223735	0.205039	0.132467	0.0439062	0.0770924	0.0567665	RNF223	6	63413069	63444745	-	6166	protein_coding	PF13639:Ring finger domain	-
ENSSSCG00000037846	0.444811	0.226863	0.10183	0.155749	0.280016	0.105512	0.291616	0.151574	ACOXL	3	45203781	45563297	-	3079	protein_coding	PF00441:Acyl-CoA dehydrogenase, C-terminal domain|PF01756:Acyl-CoA oxidase|PF02770:Acyl-CoA dehydrogenase, middle domain	-
ENSSSCG00000014349	18.9439	22.5191	39.4523	51.6617	14.52	16.133	26.6094	22.9423	TMEM173	2	141358993	141367198	-	2497	protein_coding	PF15009:Transmembrane protein 173	-
ENSSSCG00000032056	0.550859	0.494588	0.177601	0.199457	0.316357	0.401075	0.598361	0.64819	-	3	7427395	7442033	-	4590	protein_coding	-	-
ENSSSCG00000039713	9.65191	16.0977	20.1149	27.026	9.0424	7.00005	9.40821	10.1363	-	AEMK02000452.1	1258547	1264192	-	4115	protein_coding	-	-
ENSSSCG00000035664	1.26753	1.91522	2.75093	2.70465	1.39646	1.43583	2.00581	1.58519	ZBTB45	6	63068882	63079244	-	6109	protein_coding	PF00651:BTB/POZ domain|PF00096:Zinc finger, C2H2 type	BTB
ENSSSCG00000043778	0.292599	0.17963	0.0870793	0.127807	0.161037	0.0835444	0.0570465	0.07201	-	14	88338810	88473943	-	6481	protein_coding	PF00092:von Willebrand factor type A domain|PF05587:Anthrax receptor extracellular domain	VWA
ENSSSCG00000006911	0.579605	0.339083	0.227287	0.152373	1.33929	1.27565	0.389717	0.468207	TGFBR3	4	125101190	125316796	+	7725	protein_coding	PF00100:Zona pellucida-like domain	Zona_pellucida
ENSSSCG00000025294	0.757285	0.787609	1.90904	0.903248	0.78667	0.52657	0.625316	0.123334	AIRE	13	207148380	207158354	+	2365	protein_coding	PF03172:HSR domain|PF00628:PHD-finger	Sp100
ENSSSCG00000023533	2.12366	1.28461	0.966385	0.800855	2.47839	1.68223	1.67352	1.7837	ZNF236	1	147690556	147782129	-	8111	protein_coding	PF00096:Zinc finger, C2H2 type	zf-C2H2
ENSSSCG00000011106	2.89428	2.23882	6.27068	8.52748	4.07233	3.57001	7.10029	6.06877	CREM	10	57829518	57895610	+	2730	protein_coding	PF02173:pKID domain|PF00170:bZIP transcription factor	bZIP_1
ENSSSCG00000008735	4.4048	2.75662	2.06938	1.76382	6.4426	5.97631	6.66181	6.81424	BOD1L1	8	9197036	9254386	-	10727	protein_coding	PF05205:COMPASS (Complex proteins associated with Set1p) component shg1	-
ENSSSCG00000011741	10.5643	6.7629	4.95814	3.10535	14.6655	13.6299	11.1527	13.5286	GOLIM4	13	106814820	106895186	-	4338	protein_coding	-	-
novel.166	2.03787	1.56953	0.771889	0.281097	2.44708	1.61864	1.54797	1.50459	-	15	64038876	64045054	+	1706	-	-	-
ENSSSCG00000031053	1.52854	2.4687	3.91917	3.89246	1.77255	2.11504	2.53474	1.95325	S100A1	4	95993938	96012402	-	896	protein_coding	-	-
ENSSSCG00000016830	0.723643	0.456102	0.306291	0.283923	2.11025	1.79621	1.11793	0.979507	PRLR	16	20618875	20810140	-	9827	protein_coding	PF09067:Erythropoietin receptor, ligand binding	-
ENSSSCG00000009489	6.5284	4.35573	3.05836	2.12626	5.94219	6.20404	4.91381	4.15093	GPC6	11	62438652	63560903	+	5987	protein_coding	PF01153:Glypican	-
ENSSSCG00000023912	11.8196	9.33355	24.5421	38.1085	14.7085	14.0164	31.7422	26.5822	ORAI2	3	9784077	9796758	+	4060	protein_coding	PF07856:Mediator of CRAC channel activity	-
ENSSSCG00000035493	6.21126	4.25283	2.95695	1.98342	4.99849	5.35568	4.93029	4.69932	SACS	11	2379695	2456664	-	18683	protein_coding	PF05168:HEPN domain|PF00240:Ubiquitin family	ubiquitin
ENSSSCG00000036206	1.23902	0.809935	0.529741	0.772689	0.638907	0.511226	0.682411	0.80205	DIPK2A	13	84634030	84657371	+	6037	protein_coding	PF12260:Protein-kinase domain of FAM69	-
ENSSSCG00000017160	13.11	14.7677	27.2413	23.8912	10.825	11.9287	20.2722	18.5755	CBX4	12	2520698	2527241	+	2905	protein_coding	PF17218:CBX family C-terminal motif|PF00385:Chromo (CHRromatin Organisation MOdifier) domain	Chromo
ENSSSCG00000021466	7.05868	5.50952	3.27404	3.12838	12.1613	10.7789	10.4601	11.3733	BMT2	18	32798289	32900767	+	3888	protein_coding	-	-
ENSSSCG00000012793	10.7602	6.43463	5.11514	3.71964	26.7408	22.3175	26.3064	23.8465	-	X	124673128	124694152	-	8802	pseudogene	PF13415:Galactose oxidase, central domain	-
ENSSSCG00000002355	2.15577	1.26362	0.998622	0.919229	2.07912	2.26408	1.76213	1.57261	ENTPD5	7	97262305	97316571	-	11240	protein_coding	PF01150:GDA1/CD39 (nucleoside phosphatase) family	-
ENSSSCG00000001201	0.277395	0.153267	0.0868996	0.0422906	0.220096	0.240112	0.263499	0.210195	ZKSCAN8	7	21981150	22000819	+	7216	protein_coding	PF01352:KRAB box|PF02023:SCAN domain|PF00096:Zinc finger, C2H2 type	SCAN
ENSSSCG00000004473	1.21216	0.710198	0.52296	0.518433	2.75418	2.24107	2.21872	2.65783	PHIP	1	87117111	87243496	+	6475	protein_coding	PF00439:Bromodomain	Bromodomain
novel.625	1.26156	1.17707	0.559629	0.290571	2.99372	2.3427	1.53343	1.73983	-	AEMK02000680.1	51042	59893	-	8852	-	-	-
ENSSSCG00000034984	206.677	264.654	424.765	570.531	203.319	226.729	307.942	330.903	PSMB4	4	97835546	97837921	-	955	protein_coding	PF00227:Proteasome subunit	Proteasome
ENSSSCG00000026041	3.19696	2.67511	1.4629	1.68999	1.61579	2.29839	2.51068	2.39447	MAP3K5	1	27380142	27600495	+	5701	protein_coding	PF13281:Domain of unknown function (DUF4071)|PF00069:Protein kinase domain	Pkinase
ENSSSCG00000007700	3.88026	3.05437	1.72955	1.31974	2.88474	2.73184	2.38058	3.33579	HIP1	3	10524080	10573447	+	2973	protein_coding	PF01608:I/LWEQ domain|PF16515:Clathrin-binding domain of Huntingtin-interacting protein 1|PF07651:ANTH domain	-
ENSSSCG00000006309	0.633236	0.725672	0.223355	0.747296	0.676822	0.843758	0.799543	0.99999	CD247	4	83458417	83586650	+	4492	protein_coding	PF13883:Pyridoxamine 5'-phosphate oxidase	-
ENSSSCG00000010247	80.9147	59.8079	38.863	38.0451	58.4776	76.9698	83.3353	92.1569	DDX21	14	72039996	72063720	+	4697	protein_coding	PF08152:GUCT (NUC152) domain|PF00270:DEAD/DEAH box helicase|PF00271:Helicase conserved C-terminal domain	DEAD
ENSSSCG00000044174	0.129385	0.125104	0.46207	0.629103	0.167187	0.132994	0.40541	0.358226	-	17	12087986	12091643	+	3257	lncRNA	-	-
ENSSSCG00000006071	2.64524	1.43552	1.24596	0.796596	7.15219	5.88429	4.81534	5.13972	VPS13B	4	37090935	37820419	-	15652	protein_coding	PF12624:N-terminal region of Chorein or VPS13|PF16909:Vacuolar-sorting-associated 13 protein C-terminal|PF06650:SHR-binding domain of vacuolar-sorting associated protein 13	-
ENSSSCG00000011400	0.731368	1.34699	1.74128	2.39235	3.01516	2.3448	1.76347	2.10206	SEMA3B	13	32740802	32749622	+	3025	protein_coding	PF01403:Sema domain	Sema
novel.102	0.279596	0.617933	1.19822	1.43467	0.529885	0.287395	0.280344	0.557361	-	13	40466625	40467566	+	942	-	-	-
novel.121	0.380606	0.925292	1.6311	1.63798	0.393446	0.156489	0.6106	0.590115	-	13	21898336	21899155	-	692	-	-	-
ENSSSCG00000024325	0.152477	0.101097	0.0242018	0.067303	0.218918	0.208974	0.0611542	0.135092	SGK2	17	46188256	46208801	+	5182	protein_coding	PF00069:Protein kinase domain	Pkinase
novel.263	0.303607	0.50325	2.34925	5.52796	0.915394	0.468114	1.82652	0.672474	-	2	12636577	12641986	+	347	-	-	-
ENSSSCG00000014329	0.121578	0.0537399	0.0192974	0.0268321	0.0768044	0.0583191	0.0325077	0.0628342	CDC25C	2	140263301	140324425	-	6499	protein_coding	PF00581:Rhodanese-like domain	Rhodanese
ENSSSCG00000016726	0.0938184	0.0622041	0.0148912	0.0569402	0.0538796	0.0321451	0.0188139	0.00692675	ADCY1	18	50046575	50143771	-	8422	protein_coding	PF16214:Adenylyl cyclase N-terminal extracellular and transmembrane region|PF00211:Adenylate and Guanylate cyclase catalytic domain	Guanylate_cyc
ENSSSCG00000051564	0.435338	0.320712	0.0690984	0.0240196	0.175009	0.119328	0.116401	0.0642833	-	6	28188800	28191727	+	1815	lncRNA	-	-
ENSSSCG00000027801	0.280092	0.082537	0.0444571	0.0309079	0.0804279	0.095968	0.0936137	0.103398	VTN	12	44617499	44660271	-	2821	protein_coding	-	-
novel.134	0.279448	0.308802	2.1623	0.231276	0.361093	0.287242	0.140098	0.15474	-	14	10175934	10176310	+	377	-	-	-
ENSSSCG00000011407	11.942	21.015	24.7565	27.3487	5.51364	7.54585	9.37007	10.9608	RASSF1	13	32816154	32825369	-	2576	protein_coding	PF00788:Ras association (RalGDS/AF-6) domain|PF00130:Phorbol esters/diacylglycerol binding domain (C1 domain)|PF16517:Novel Ras effector 1 C-terminal SARAH (Sav/Rassf/Hpo) domain	RA
ENSSSCG00000023155	4.53093	6.11952	9.41764	10.867	5.30155	5.66058	6.37676	5.51853	CLN8	15	33271079	33305632	+	5127	protein_coding	PF03798:TLC domain	LAG1
novel.219	7.05627	11.0616	16.7999	34.7678	2.54453	0.843382	2.96169	3.45297	-	17	49448518	49491777	-	321	-	-	-
ENSSSCG00000034616	4.83452	2.66455	2.24208	1.77718	6.30385	6.60938	6.91635	7.26722	LRRC58	13	139927781	139948702	+	4391	protein_coding	PF13855:Leucine rich repeat	-
ENSSSCG00000048318	0.662285	0.339152	0.259596	0.180478	0.765335	0.655852	0.477798	0.250451	-	13	21429653	21549314	+	6522	pseudogene	PF14604:Variant SH3 domain|PF16664:Unstructured on SH3 and cysteine-rich domain-containing protein 2|PF00130:Phorbol esters/diacylglycerol binding domain (C1 domain)	C1_1
ENSSSCG00000041875	20.8927	32.7976	43.3439	44.0597	12.8039	12.0589	15.0905	10.4044	-	AEMK02000489.1	1845	38799	+	1127	lncRNA	-	-
novel.532	5.68594	4.5464	2.6552	1.62598	6.50098	4.07455	3.01281	3.11012	-	9	137519208	137526603	+	4558	-	-	-
ENSSSCG00000033228	4.60782	3.0429	2.18932	1.79655	2.98245	3.31596	3.16911	3.65615	SPAG9	12	27198946	27425463	-	10483	protein_coding	PF16471:JNK-interacting protein leucine zipper II|PF09744:JNK_SAPK-associated protein-1	-
ENSSSCG00000027476	70.2345	111.244	151.89	195.695	29.2432	41.5113	78.6385	68.7081	-	17	50961554	50961643	+	90	snoRNA	-	-
ENSSSCG00000032313	6.80833	4.91771	3.14484	3.6244	6.52176	6.61551	5.58213	5.85138	POGLUT1	13	140764185	140793596	-	2971	protein_coding	PF05686:Glycosyl transferase family 90	-
ENSSSCG00000017066	10.7749	7.18228	5.16305	5.28198	6.88165	9.83707	12.8666	12.6924	GEMIN5	16	68279254	68329846	+	8526	protein_coding	PF12894:Anaphase-promoting complex subunit 4 WD40 domain	-
novel.78	16.3482	10.0883	7.85571	5.58824	12.676	10.2384	8.60541	8.69726	-	12	24852511	24859734	+	7224	-	-	-
ENSSSCG00000022204	18.2737	22.3532	37.3241	37.0893	33.9139	39.1905	65.7468	61.4275	AGRN	6	63365983	63398311	+	8570	protein_coding	PF07648:Kazal-type serine protease inhibitor domain|PF00054:Laminin G domain|PF01390:SEA domain|PF00053:Laminin EGF domain|PF03146:Agrin NtA domain|PF00050:Kazal-type serine protease inhibitor domain	Laminin_EGF
ENSSSCG00000020876	1.99828	1.15839	0.740938	0.894684	1.15701	1.01017	1.14962	1.19722	RTL5	X	58010839	58012533	-	1608	protein_coding	PF16297:Domain of unknown function (DUF4939)	-
ENSSSCG00000022866	2.36804	4.05659	4.98552	6.33308	3.85717	3.56078	3.58748	3.12643	NXF1	2	8937776	8981985	+	5094	protein_coding	PF03943:TAP C-terminal domain|PF02136:Nuclear transport factor 2 (NTF2) domain|PF09162:Tap, RNA-binding	-
ENSSSCG00000000006	1.59215	0.93934	0.674612	0.245671	3.01044	2.4271	2.11051	2.16672	PPARA	5	3300708	3366361	-	3904	protein_coding	PF00104:Ligand-binding domain of nuclear hormone receptor|PF00105:Zinc finger, C4 type (two domains)	zf-C4
ENSSSCG00000035887	0.101842	0.0675238	0.0282882	0.0646193	0.330453	0.359409	0.258689	0.25189	C8orf34	4	66118883	66636960	-	15517	protein_coding	-	-
novel.97	1.80948	4.44345	6.22281	7.98697	0.519589	0	0.604773	1.1133	-	12	60150012	60150273	-	262	-	-	-
ENSSSCG00000016685	4.81863	3.58451	2.23853	1.05049	3.00694	1.64296	1.4966	1.22349	WIPF3	18	42991498	43071282	-	4482	protein_coding	PF02205:WH2 motif	-
ENSSSCG00000010972	12.0674	20.9095	24.9593	29.1511	8.70829	8.0226	8.02793	10.7807	DCTN3	10	32180552	32188085	+	1829	protein_coding	PF07426:Dynactin subunit p22	-
ENSSSCG00000024096	12.6833	15.6066	26.1709	27.1786	22.6198	25.9803	28.803	33.7621	RIPK2	4	47027092	47074725	-	2305	protein_coding	PF00619:Caspase recruitment domain|PF07714:Protein tyrosine kinase	Pkinase_Tyr
ENSSSCG00000029034	50.2874	79.8237	103.205	125.871	46.3228	45.2537	43.8846	49.7581	COX4I1	6	3131019	3240221	-	816	protein_coding	PF02936:Cytochrome c oxidase subunit IV	COX4
ENSSSCG00000008765	3.53543	2.24237	1.63117	1.25523	8.85742	7.02081	6.12491	5.73409	PCDH7	8	23459475	23872006	+	5036	protein_coding	PF08266:Cadherin-like|PF00028:Cadherin domain|PF08374:Protocadherin	Cadherin
ENSSSCG00000035849	18.1059	9.94723	8.74095	6.58651	22.7673	17.9546	16.228	14.6979	PTPRF	6	167656680	167743721	-	9240	protein_coding	PF07679:Immunoglobulin I-set domain|PF00102:Protein-tyrosine phosphatase|PF00041:Fibronectin type III domain	Y_phosphatase
ENSSSCG00000030269	6.59118	10.2838	13.6726	14.7536	7.81679	9.07009	9.67145	9.71296	-	12	25270205	25301463	+	2949	protein_coding	PF00535:Glycosyl transferase family 2	Glycos_transf_2
ENSSSCG00000039071	81.9403	121.057	166.786	219.481	69.7873	90.8228	106.14	111.735	-	7	23842835	23851167	-	2610	protein_coding	PF13409:Glutathione S-transferase, N-terminal domain|PF13410:Glutathione S-transferase, C-terminal domain	-
ENSSSCG00000040519	4.13698	5.19535	8.52474	9.9912	4.25153	4.63367	5.44179	4.87631	URGCP	18	48780576	48821582	+	6532	protein_coding	-	-
ENSSSCG00000009503	0.334097	0.0820426	0	0.0307227	3.06993	0.83946	0.856087	0.452225	HS6ST3	11	65516296	66186846	+	1419	protein_coding	PF03567:Sulfotransferase family	-
ENSSSCG00000004415	0.0671696	0.0329891	0	0.0308838	0.289315	0.084386	0.0972824	0.0413269	-	1	75229861	75431569	+	7058	protein_coding	PF15082:Domain of unknown function (DUF4549)	-
novel.468	0.459828	0.112918	0	0.0845694	0.704208	1.26041	0.665974	0.509247	-	7	21237697	21239633	+	1031	-	PF02093:Gag P30 core shell protein	Gag_p30
ENSSSCG00000032814	0.0385716	0.0473592	0	0.00354695	0.0332273	0.0132158	0.0128916	0.0617022	DNAH7	15	99724828	99987004	-	12291	protein_coding	PF03028:Dynein heavy chain and region D6 of dynein motor|PF12774:Hydrolytic ATP binding site of dynein motor region D1|PF08393:Dynein heavy chain, N-terminal region 2|PF12775:P-loop containing dynein motor region D3|PF12777:Microtubule-binding stalk of dynein motor|PF12780:P-loop containing dynein motor region D4|PF12781:ATP-binding dynein motor region D5	Dynein_heavy
ENSSSCG00000041488	0.234462	0.230304	0	0.129364	0.291744	0.107112	0.0522422	0.144256	-	1	269933142	269944279	-	2022	lncRNA	-	-
ENSSSCG00000016562	0.329682	0.161917	0	0.333485	0.252447	0.112959	0.183647	0.0811364	SSMEM1	18	18604028	18613277	-	1438	protein_coding	PF15468:Domain of unknown function (DUF4636)	-
ENSSSCG00000049075	0.0740986	0.0363922	0	0.0408836	0.0354622	0.0423141	0	0.0273541	-	16	50504971	50511438	+	6398	pseudogene	-	-
ENSSSCG00000039009	0.158028	0.0970154	0	0.087191	0	0.0902419	0.0176056	0.0194457	-	1	229581650	229848914	-	3000	protein_coding	PF13716:Divergent CRAL/TRIO domain|PF12496:Bcl2-/adenovirus E1B nineteen kDa-interacting protein 2	-
ENSSSCG00000050337	0.361619	0.0888013	0	0	0.0346128	0.123902	0.0805749	0.133494	-	2	150994193	150996571	-	1311	lncRNA	-	-
ENSSSCG00000049862	0.101822	0.037506	0	0	0.029238	0.0232582	0.0340315	0.0375883	-	8	110083629	110089644	-	4656	lncRNA	-	-
ENSSSCG00000023847	3.76256	0.923956	0	0.691992	0	1.28917	0.419182	0	SNORA70	17	51524205	51524330	+	126	snoRNA	-	-
ENSSSCG00000004275	2.97334	2.51792	1.38736	1.18711	2.99255	2.96412	2.71912	3.47491	FAM135A	1	50579706	50716358	+	7051	protein_coding	PF05057:Putative serine esterase (DUF676)|PF12394:Protein FAM135	-
ENSSSCG00000016164	0.569595	0.38281	0.253777	0.250866	0.57102	0.585482	0.507662	0.730412	IKZF2	15	115512160	115677477	-	15814	protein_coding	-	-
ENSSSCG00000026068	2.8654	2.52359	1.23105	1.28379	1.85593	1.68304	2.52743	2.00422	GRHL1	3	126464198	126511211	-	2445	protein_coding	PF04516:CP2 transcription factor	CP2
ENSSSCG00000021871	1.46232	0.849857	0.631839	0.887509	2.1275	2.49404	2.36769	2.24327	FDXACB1	9	39622902	39629836	-	4863	protein_coding	PF03147:Ferredoxin-fold anticodon binding domain|PF10354:Domain of unknown function (DUF2431)	-
ENSSSCG00000012434	3.4255	2.65647	1.62889	1.04713	6.31756	5.27916	4.0126	5.17929	ATRX	X	61584848	61872288	-	11241	protein_coding	PF00176:SNF2 family N-terminal domain|PF00271:Helicase conserved C-terminal domain	SNF2_N
ENSSSCG00000047290	1.32536	1.24645	0.436396	1.07355	0.777343	0.840583	0.395844	0.593364	-	8	38967523	38982413	-	1868	lncRNA	-	-
ENSSSCG00000031461	5.6333	3.62301	2.68852	2.586	6.30088	6.56864	5.30099	5.66317	ZKSCAN1	3	7920675	7942498	+	8210	protein_coding	PF02023:SCAN domain|PF00096:Zinc finger, C2H2 type|PF01352:KRAB box	SCAN
ENSSSCG00000040061	2.35774	2.98557	4.89429	6.24281	1.56125	1.86291	1.93499	1.88634	NINJ1	3	42642101	42673002	-	6278	protein_coding	PF04923:Ninjurin	-
ENSSSCG00000011743	1.02636	0.526988	0.462803	0.416135	1.62541	1.70502	1.07588	1.34907	MECOM	13	107754480	108335503	-	10162	protein_coding	PF00096:Zinc finger, C2H2 type	zf-C2H2
ENSSSCG00000015399	2.78237	1.73135	1.28629	0.722866	7.22936	6.16422	5.11917	5.11571	SEMA3E	9	96682246	96941074	+	5850	protein_coding	PF00047:Immunoglobulin domain|PF01403:Sema domain	Sema
ENSSSCG00000034069	0.204584	0.216245	0.0423551	0.0515314	0.574689	0.274292	0.115944	0.0985091	-	1	147939952	147963401	-	5922	lncRNA	-	-
ENSSSCG00000048794	1.55926	1.12373	0.322815	1.29047	0.642409	0.348424	0.135951	0.15016	-	8	29756415	29769142	+	777	lncRNA	-	-
ENSSSCG00000039704	0.199051	0.13376	0.0768505	0.0779167	0.025489	0.0138245	0.00539416	0.0208528	-	14	81095439	81390924	-	19583	lncRNA	-	-
ENSSSCG00000038954	10.5018	14.6504	21.5485	30.2905	7.446	7.85459	10.7183	9.64192	PLIN3	2	73969862	73995311	+	2523	protein_coding	PF03036:Perilipin family	Perilipin
ENSSSCG00000009887	8.95393	5.78877	4.28439	3.7574	7.38741	8.57547	9.04598	10.4749	NAA25	14	39606881	39682485	+	5430	protein_coding	PF09797:N-acetyltransferase B complex (NatB) non catalytic subunit	-
ENSSSCG00000015281	14.1643	16.0279	28.6968	27.9298	13.5365	18.5276	27.5456	23.1747	PLEKHA6	9	64863860	65027293	-	12239	protein_coding	PF00169:PH domain	PH
ENSSSCG00000028978	36.2969	26.3071	17.6482	12.971	54.2864	51.1035	60.6145	57.2996	CAD	3	111887020	111914495	-	7085	protein_coding	PF02142:MGS-like domain|PF00117:Glutamine amidotransferase class-I|PF00185:Aspartate/ornithine carbamoyltransferase, Asp/Orn binding domain|PF02786:Carbamoyl-phosphate synthase L chain, ATP binding domain|PF01979:Amidohydrolase family|PF00988:Carbamoyl-phosphate synthase small chain, CPSase domain|PF02729:Aspartate/ornithine carbamoyltransferase, carbamoyl-P binding domain|PF02787:Carbamoyl-phosp…	CPSase_L_D2
ENSSSCG00000004603	2.61833	1.5568	1.21896	1.06358	3.83029	3.07988	3.38331	3.3716	RFX7	1	115734344	115871086	+	7665	protein_coding	PF02257:RFX DNA-binding domain	RFX_DNA_binding
ENSSSCG00000013566	1.49409	1.01126	0.655859	0.595082	4.83457	4.13695	3.99802	3.65059	INSR	2	71797204	71936139	+	5641	protein_coding	PF07714:Protein tyrosine kinase|PF01030:Receptor L domain|PF00757:Furin-like cysteine rich region	Pkinase_Tyr
ENSSSCG00000012332	0.787949	0.472984	0.347406	0.350213	0.842185	0.804928	0.746166	0.991138	WNK3	X	46920350	47096022	-	10830	protein_coding	PF12202:Oxidative-stress-responsive kinase 1 C-terminal domain|PF00069:Protein kinase domain	Pkinase
ENSSSCG00000000981	24.302	43.3891	49.5499	61.7291	16.8425	23.0864	36.9718	43.6275	CRELD2	5	709045	716927	-	1630	protein_coding	PF07645:Calcium-binding EGF domain	EGF_CA
ENSSSCG00000040095	0.159102	0.0586048	0.0157832	0.153621	0.342643	0.163539	0.106352	0.0440501	GPR35	15	139571086	139591632	+	3973	protein_coding	PF00001:7 transmembrane receptor (rhodopsin family)	7tm_1
ENSSSCG00000003693	0.00864815	0.047783	0.10295	0.0572589	0.216047	0.177787	0.0173426	0.0670431	MYOM1	6	103451343	103597324	+	6091	protein_coding	PF07679:Immunoglobulin I-set domain|PF00041:Fibronectin type III domain	I-set
ENSSSCG00000045317	0.155577	0.08596	0.0154336	0	0.178695	0.279854	0.116995	0.0287163	-	18	41788200	41849775	+	4063	lncRNA	-	-
ENSSSCG00000042654	0.371611	0.136882	0.0368647	0.102517	0.453507	0.509302	0.0931514	0.377253	-	5	78193194	78195314	+	1701	lncRNA	-	-
ENSSSCG00000033235	0.178714	0.115201	0.0177288	0.271162	0.115464	0.107157	0.104529	0.0659735	-	5	17571162	17580145	-	3537	protein_coding	PF00038:Intermediate filament protein|PF16208:Keratin type II head	Filament
ENSSSCG00000021374	0.0361785	0.279852	0.430678	0.0898259	0.186995	0.111563	0.0725506	0	-	6	44667801	44672239	+	1456	protein_coding	PF02038:ATP1G1/PLM/MAT8 family	-
ENSSSCG00000017500	0.0345869	0.11466	0.411732	0.286248	0.0297948	0.142207	0	0.0383041	TCAP	12	22651666	22653453	-	1523	protein_coding	PF09470:Telethonin protein	-
ENSSSCG00000049046	0.0160304	0.053143	0.19083	0.0265341	0.0276186	0	0.0642932	0.0355064	-	17	31761701	31766340	-	3286	lncRNA	-	-
ENSSSCG00000007528	0.0133054	0.0441091	0.15839	0.044047	0	0.0136765	0	0.0147353	PHACTR3	17	59625866	59862928	+	3959	protein_coding	PF02755:RPEL repeat	-
ENSSSCG00000016611	0.00989218	0.0218626	0.117759	0.0327478	0	0	0.00991866	0.0109553	CADPS2	18	24372544	24867284	+	5325	protein_coding	PF06292:Domain of Unknown Function (DUF1041)|PF00169:PH domain	PH
ENSSSCG00000009239	3.22893	5.94686	7.38614	8.01697	4.85407	6.11736	6.60211	5.32887	-	8	135199467	135236107	+	832	protein_coding	PF04749:PLAC8 family	-
ENSSSCG00000011330	0.427591	0.351352	0.169672	0.136108	0.547797	0.467691	0.818994	0.698175	NBEAL2	13	29847452	29878286	+	9609	protein_coding	PF15787:Domain of unknown function (DUF4704)|PF02138:Beige/BEACH domain|PF14844:PH domain associated with Beige/BEACH|PF16057:Domain of unknown function (DUF4800)	Beach
ENSSSCG00000008265	3.02799	3.42767	6.37398	7.88478	3.65819	2.52412	3.18419	3.25117	DOK1	3	68494519	68497949	-	2853	protein_coding	PF02174:PTB domain (IRS-1 type)	-
ENSSSCG00000011721	10.5225	6.85432	5.07644	5.43471	19.1378	18.6393	18.1662	19.5216	P2RY1	13	92991043	92997700	+	6658	protein_coding	PF00001:7 transmembrane receptor (rhodopsin family)	7tm_1
ENSSSCG00000000062	3.57652	3.32931	1.59659	0.772172	8.67361	6.13379	4.15129	3.85326	CSDC2	5	6975840	6988422	-	2710	protein_coding	PF00313:'Cold-shock' DNA-binding domain	CSD
ENSSSCG00000031378	1.3682	0.897708	0.585331	0.495404	2.32964	2.42818	1.81129	1.69282	KBTBD6	11	25643709	25710987	+	4928	protein_coding	PF01344:Kelch motif|PF07707:BTB And C-terminal Kelch|PF00651:BTB/POZ domain	BTB
ENSSSCG00000004262	1.25958	1.13091	0.538859	0.65153	2.33118	1.41609	1.58855	1.49303	KPNA5	1	44900494	44940551	-	5353	protein_coding	PF16186:Atypical Arm repeat|PF00514:Armadillo/beta-catenin-like repeat|PF01749:Importin beta binding domain	Arm
ENSSSCG00000039745	4.54181	5.82597	9.31908	12.4855	3.94201	4.68022	5.10319	3.82932	HMOX1	AEMK02000361.1	1951725	1963831	+	4616	protein_coding	PF01126:Heme oxygenase	-
novel.21	2.6681	2.86413	0.816731	2.6498	2.36409	2.42909	2.14019	2.27945	-	1	183863447	183868312	+	691	-	-	-
ENSSSCG00000020895	0.486389	0.967467	1.30277	0.885597	0.418997	0.324971	0.195076	0.296264	BICDL2	3	39153552	39161442	+	2166	protein_coding	-	-
ENSSSCG00000017159	13.4537	7.386	6.42163	3.6463	29.1408	22.9747	15.3861	14.019	TBC1D16	12	2384165	2455837	+	2451	protein_coding	PF00566:Rab-GTPase-TBC domain	TBC
ENSSSCG00000004861	0.922422	0.749045	0.3993	0.445324	2.63668	1.41504	1.21217	0.882254	TSHZ1	1	148902346	148984832	-	7538	protein_coding	-	-
ENSSSCG00000015780	1.58165	0.808679	0.736272	1.36761	1.3259	1.18899	1.39652	1.11372	STOX2	15	45083606	45301158	+	11157	protein_coding	PF10264:Winged helix Storkhead-box1 domain	-
ENSSSCG00000004196	5.14236	3.69022	2.45287	2.17573	7.09237	6.27174	5.2808	5.56715	MED23	1	31959934	32001584	+	5931	protein_coding	PF11573:Mediator complex subunit 23	-
ENSSSCG00000046945	10.1988	7.76323	4.8919	3.83874	9.54514	6.80299	1.55024	1.39685	-	10	13439771	13443929	+	3884	lncRNA	-	-
ENSSSCG00000031267	3.18421	2.06095	1.49457	1.02401	7.66478	6.97621	4.81646	4.61457	NIPAL2	4	38491245	38587448	+	5790	protein_coding	PF05653:Magnesium transporter NIPA	DUF803
ENSSSCG00000027417	0.380577	0.202767	0.137533	0.247478	0.67911	0.405163	0.149912	0.27095	LDLRAD4	6	96401650	96577643	-	7751	protein_coding	PF00057:Low-density lipoprotein receptor domain class A	Ldl_recept_a
ENSSSCG00000003371	1.17485	1.10942	0.432285	0.866253	1.4905	0.6587	0.578287	0.496788	GPR153	6	67138961	67149674	-	2466	protein_coding	PF00001:7 transmembrane receptor (rhodopsin family)	7tm_1
ENSSSCG00000029633	10.4625	6.1212	5.08314	4.44165	10.5946	11.1406	11.4543	12.6719	USP24	6	157220602	157385055	+	8549	protein_coding	PF00443:Ubiquitin carboxyl-terminal hydrolase	UCH
ENSSSCG00000005530	0.496135	0.453726	0.183294	0.346895	0.147377	0.16706	0.300193	0.359988	LHX6	1	262295317	262322530	-	6158	protein_coding	PF00412:LIM domain|PF00046:Homeobox domain	Homeobox
ENSSSCG00000017794	0.542279	0.516589	0.200341	0.232138	0.273843	0.269092	0.168744	0.258862	EFCAB5	12	46085525	46205062	+	5634	protein_coding	-	-
ENSSSCG00000031882	13.0123	17.0902	26.2972	25.1609	13.63	27.3614	45.2639	47.1819	PNPT1	3	85595392	85639690	+	4874	protein_coding	PF01138:3' exoribonuclease family, domain 1|PF00013:KH domain|PF03725:3' exoribonuclease family, domain 2|PF03726:Polyribonucleotide nucleotidyltransferase, RNA binding domain	RNase_PH
ENSSSCG00000035856	7.75406	6.1551	3.70764	2.75948	9.11779	6.54896	6.23281	7.61416	-	5	15033941	15062301	-	4076	protein_coding	PF05964:F/Y-rich N-terminus|PF05965:F/Y rich C-terminus|PF00856:SET domain|PF13832:PHD-zinc-finger like domain	FYRC
ENSSSCG00000009853	11.0638	13.5957	22.3657	24.8923	10.0956	14.5314	20.4611	20.2172	WSB2	14	34608889	34632269	+	5142	protein_coding	PF00400:WD domain, G-beta repeat|PF07525:SOCS box	SOCS_box
ENSSSCG00000004694	0.215462	0.227744	0.568744	0.325629	0.185609	0.471832	0.403899	0.425364	FRMD5	1	127317728	127650666	+	5623	protein_coding	PF09379:FERM N-terminal domain|PF00373:FERM central domain|PF09380:FERM C-terminal PH-like domain|PF08736:FERM adjacent (FA)	Band_41
ENSSSCG00000001049	0.408215	0.611354	0.895172	0.875733	1.25393	1.39683	0.964028	0.916071	HIVEP1	7	8515365	8661687	+	9807	protein_coding	-	-
ENSSSCG00000036722	15.6973	23.8596	31.9443	44.982	13.362	14.7321	15.6771	20.2015	MALSU1	9	92088419	92109293	+	1698	protein_coding	PF02410:Ribosomal silencing factor during starvation	DUF143
ENSSSCG00000048758	0.179962	0.222262	0.0378055	0.00876116	0.0547155	0.130575	0.106143	0.105513	-	5	96028251	96033512	-	4976	lncRNA	-	-
ENSSSCG00000045679	0.331786	0.301938	0.0697	0.0323049	0.151314	0.0601836	0.176121	0.172915	-	13	65755717	65759734	-	2699	lncRNA	-	-
ENSSSCG00000050517	0.0639077	0.0353104	0.28529	0.0396684	0.151396	0.164225	0.048059	0.123858	-	AEMK02000425.1	44496	47917	-	3297	lncRNA	-	-
ENSSSCG00000040720	0.043778	0.0483767	0.195429	0.108694	0	0	0.0987641	0.0363622	SLC26A9	9	66557461	66593310	-	4813	protein_coding	PF01740:STAS domain|PF00916:Sulfate permease family	Sulfate_transp
ENSSSCG00000012062	6.63587	4.91566	3.23758	2.18403	11.8186	11.6122	5.6968	5.45894	TTC3	13	200694616	200821912	+	14352	protein_coding	-	-
ENSSSCG00000010211	18.8842	18.1442	37.9469	39.22	23.3478	30.3642	45.706	41.8984	CCDC6	14	63175655	63299494	-	5749	protein_coding	PF09755:Uncharacterized conserved protein H4 (DUF2046)	-
ENSSSCG00000021784	1.32205	0.951298	0.62586	0.71247	1.61826	1.67179	1.36258	1.4403	TBCK	8	115476648	115709051	+	17133	protein_coding	PF00566:Rab-GTPase-TBC domain|PF00069:Protein kinase domain	TBC
ENSSSCG00000008360	2.3639	1.57541	1.13142	0.90761	1.51153	1.38191	1.47833	1.63734	CEP68	3	76865714	76932647	-	12969	protein_coding	-	-
ENSSSCG00000048792	0.411044	0.233993	0.163106	0.0566979	0.166316	0.140836	0.106158	0.117254	-	16	50411574	50423969	+	8458	lncRNA	PF00078:Reverse transcriptase (RNA-dependent DNA polymerase)	RVT_1
ENSSSCG00000002427	0.463957	0.416099	0.184102	0.178077	0.66033	0.44234	0.418004	0.312759	EML5	7	110512079	110705441	-	7834	protein_coding	PF12894:Anaphase-promoting complex subunit 4 WD40 domain|PF03451:HELP motif|PF00400:WD domain, G-beta repeat	WD40
ENSSSCG00000003818	5.45716	4.35529	2.66517	1.75088	3.58462	4.11285	3.75474	4.19882	DOCK7	6	149747529	149972158	+	15811	protein_coding	PF06920:Dock homology region 2|PF11878:Domain of unknown function (DUF3398)|PF14429:C2 domain in Dock180 and Zizimin proteins	Ded_cyto
ENSSSCG00000035537	1.79306	1.90603	0.84684	0.746015	1.14168	1.03673	0.991751	0.804017	RUNX1	13	198371835	198638189	-	10811	protein_coding	PF08504:Runx inhibition domain|PF00853:Runt domain	Runt
ENSSSCG00000015206	2.42534	2.15959	1.12147	0.987037	2.35693	2.40027	1.63797	1.86466	CCDC15	9	52146348	52217676	+	5256	protein_coding	-	-
ENSSSCG00000008901	26.1958	18.7795	12.8306	9.76514	12.5467	16.1798	12.9191	12.7809	PAICS	8	55700686	55722983	+	4076	protein_coding	PF00731:AIR carboxylase|PF01259:SAICAR synthetase	-
ENSSSCG00000017511	0.0911798	0.21591	0.271357	0.285678	0.0953778	0.160668	0.176317	0.158681	PLXDC1	12	23073287	23142548	+	8088	protein_coding	-	-
ENSSSCG00000030408	0.134081	0.217309	0.372431	0.495656	0.154004	0.156197	0.215103	0.108893	DDX58	10	33865838	33933455	+	5893	protein_coding	PF16739:Caspase recruitment domain|PF11648:C-terminal domain of RIG-I|PF00271:Helicase conserved C-terminal domain|PF00270:DEAD/DEAH box helicase	Helicase_C
ENSSSCG00000030497	11.9855	8.61799	5.70062	6.79411	10.9613	12.7698	10.2616	12.0311	YAE1	18	54647316	54663201	-	1925	protein_coding	PF09811:Essential protein Yae1, N terminal	-
ENSSSCG00000001798	19.0222	12.092	9.30835	7.14573	19.4767	16.133	18.4377	16.956	BNC1	7	51651172	51679776	+	4655	protein_coding	-	-
ENSSSCG00000040825	5.70872	8.04573	11.611	15.5509	6.00912	5.0207	6.59637	7.35341	PYM1	5	21308134	21329201	-	3451	protein_coding	PF09282:Mago binding	-
ENSSSCG00000025993	10.8517	11.3182	21.7877	20.4189	11.0078	21.5105	33.8052	30.981	SGPP2	15	124318271	124462851	+	5359	protein_coding	PF01569:PAP2 superfamily	-
novel.608	0.514225	0.674787	1.41559	0.505378	0.442977	0.561603	0.418926	0.640676	-	AEMK02000423.1	24434	26072	-	1639	-	-	-
ENSSSCG00000010165	0.568255	0.408896	0.204513	0.22968	0.0683052	0.108671	0.0795036	0.102448	-	14	57482175	57670625	+	3986	protein_coding	-	-
ENSSSCG00000045467	0.204865	0.169789	0.701145	0.3391	0.15442	0.0789672	0.30812	0.0850808	-	6	47915255	47923610	+	2057	lncRNA	-	-
ENSSSCG00000008575	4.45622	2.47162	2.15996	1.88889	4.56625	5.40161	5.66958	5.51017	ASXL2	3	113044836	113180744	+	9232	protein_coding	PF05066:HB1, ASXL, restriction endonuclease HTH domain|PF13919:Asx homology domain|PF13922:PHD domain of transcriptional enhancer, Asx	-
ENSSSCG00000024722	0.835929	0.577906	0.382358	0.494164	1.01099	1.07088	1.07351	0.994175	PIBF1	11	45076061	45362891	+	12792	protein_coding	-	-
ENSSSCG00000000887	0.626314	0.378243	0.260086	0.391775	0.897134	0.898302	1.35091	1.36305	-	AEMK02000183.1	10252	41541	+	7233	protein_coding	PF08198:Thymopoietin protein|PF03020:LEM domain	-
ENSSSCG00000006508	6.16913	3.5974	3.01892	2.33328	9.55579	9.58575	8.36774	8.7792	ASH1L	4	94297635	94484991	+	11715	protein_coding	PF01426:BAH domain|PF00856:SET domain|PF00439:Bromodomain	SET
ENSSSCG00000001062	2.8954	3.84507	6.13765	6.15887	2.36295	2.84562	3.25967	2.98155	DTNBP1	7	11600792	11748548	-	2074	protein_coding	PF04440:Dysbindin (Dystrobrevin binding protein 1)	-
ENSSSCG00000029189	0.234319	0.225159	0.0788307	0.0590211	0.105315	0.0785395	0.0510752	0.0451307	DCHS1	9	3113451	3134821	+	10341	protein_coding	PF00028:Cadherin domain	Cadherin
ENSSSCG00000014985	1.23154	1.02405	0.522557	0.444028	0.010504	0.0125336	0.0489045	0.0270079	MMP3	9	33411065	33454000	-	4320	protein_coding	PF01471:Putative peptidoglycan binding domain|PF00413:Matrixin|PF00045:Hemopexin	PG_binding_1
ENSSSCG00000032321	18.1301	10.36	8.72858	4.37767	39.3438	35.7718	27.4326	28.7645	MGAT4C	5	96180960	96191375	+	1444	protein_coding	PF04666:N-Acetylglucosaminyltransferase-IV (GnT-IV) conserved region	-
ENSSSCG00000007336	3.59468	2.67365	1.52241	1.48751	1.39943	1.81194	2.59926	2.64125	-	17	40627101	40629515	+	1524	protein_coding	-	-
ENSSSCG00000006289	0.348751	0.264952	0.121089	0.0962108	1.33316	0.881259	0.40068	0.273581	F5	4	81403232	81485055	+	7250	protein_coding	PF00754:F5/8 type C domain|PF07732:Multicopper oxidase	F5_F8_type_C
ENSSSCG00000037977	1.4188	0.913899	0.678219	0.693586	1.44387	1.56795	1.64742	1.96614	ALMS1	3	69253748	69417397	-	14331	protein_coding	PF15309:ALMS motif	-
ENSSSCG00000031904	4.14947	2.2103	1.96698	1.34694	4.3558	3.84379	2.79033	2.97189	UGT8	8	108233139	108314921	-	4240	protein_coding	PF00201:UDP-glucoronosyl and UDP-glucosyl transferase	UDPGT
ENSSSCG00000011681	1.27604	1.04568	0.580302	0.611097	1.09306	0.980036	0.855363	0.817735	TRPC1	13	83436395	83498422	+	7348	protein_coding	PF08344:Transient receptor ion channel II|PF00520:Ion transport protein	Ion_trans
ENSSSCG00000014391	2.07722	1.39483	0.958349	0.970617	1.71235	1.0829	0.936752	0.968616	ARAP3	2	143304079	143327590	-	5300	protein_coding	PF01412:Putative GTPase activating protein for Arf|PF00788:Ras association (RalGDS/AF-6) domain|PF00620:RhoGAP domain|PF00169:PH domain|PF07647:SAM domain (Sterile alpha motif)	RhoGAP
ENSSSCG00000002739	1.61129	1.492	0.750571	0.848613	1.70625	1.60386	1.85188	1.71393	PHLPP2	6	14633751	14715892	-	8271	protein_coding	PF00481:Protein phosphatase 2C|PF13855:Leucine rich repeat	PP2C
ENSSSCG00000031912	3.014	5.31675	6.35297	5.74408	11.0526	7.19093	4.96285	7.93139	-	6	153685682	153687656	+	1905	pseudogene	PF03957:Jun-like transcription factor|PF00170:bZIP transcription factor	Jun
ENSSSCG00000027455	16.336	11.3341	8.04555	7.77655	10.7178	13.1494	14.9041	14.694	SLC39A6	6	119861843	119926665	-	4653	protein_coding	PF02535:ZIP Zinc transporter	-
ENSSSCG00000038580	10.3933	13.2147	20.8691	22.3505	8.70153	11.5198	16.6361	16.4795	FUT1	6	54077431	54080514	-	2524	protein_coding	PF01531:Glycosyl transferase family 11	-
ENSSSCG00000004033	1.47271	2.23281	3.0014	3.09098	1.17224	1.31397	1.93146	2.18552	AGPAT4	1	6772506	6883555	+	8942	protein_coding	PF16076:Acyltransferase C-terminus	-
ENSSSCG00000022128	5.81202	3.25034	2.79445	1.45123	9.76985	10.2912	8.30891	8.15936	MXI1	14	120643793	120722626	+	3725	protein_coding	-	-
ENSSSCG00000030616	2.12514	1.71401	1.0185	0.7355	1.6928	1.60001	1.66592	1.90728	RESF1	5	42261290	42299514	-	9543	protein_coding	PF15395:Domain of unknown function (DUF4617)	-
ENSSSCG00000026414	62.2234	105.595	124.14	162.325	83.8064	69.3735	79.803	84.4976	-	16	71275909	71314495	+	640	protein_coding	-	-
ENSSSCG00000003654	5.0807	3.20416	2.51822	2.09078	6.61366	5.83298	5.56277	5.39532	MACF1	6	94960457	95317145	+	22436	protein_coding	PF00435:Spectrin repeat|PF13499:EF-hand domain pair	-
ENSSSCG00000009927	0.344193	0.74485	0.87069	0.73589	0.518881	0.53069	0.532051	0.65119	FAM222A	14	41177362	41234244	-	3673	protein_coding	PF15258:Protein family of FAM222A	-
ENSSSCG00000002305	1.88456	0.986843	0.891121	1.15211	2.93579	2.53109	2.20564	1.94166	EXD2	7	92848116	92913771	+	8022	protein_coding	PF01612:3'-5' exonuclease	3_5_exonuc
ENSSSCG00000001986	0.0918178	0.0913166	0.295116	0.349554	0.0158192	0.0471894	0.0552381	0.0508428	NFATC4	7	74918982	74931348	-	5737	protein_coding	PF00554:Rel homology DNA-binding domain|PF16179:Rel homology dimerisation domain	RHD
ENSSSCG00000007373	0.262504	0.419003	0.636558	0.370135	0.0753778	0.069955	0.107232	0.0538364	GDAP1L1	17	46709391	46737580	+	5418	protein_coding	PF13417:Glutathione S-transferase, N-terminal domain	-
ENSSSCG00000029392	3.90016	2.11131	1.82331	1.48978	6.78757	4.96655	5.38301	5.01881	HUNK	13	195528938	195663902	+	3336	protein_coding	PF00069:Protein kinase domain	Pkinase
ENSSSCG00000043747	2.39596	1.86893	0.96472	0.729022	3.21739	1.41248	1.27184	0.936515	-	4	99194231	99196613	+	1495	lncRNA	-	-
ENSSSCG00000026268	11.12	7.11495	5.51045	4.45506	7.64762	6.94842	6.92917	7.35567	DLG5	14	80249693	80377505	-	8034	protein_coding	PF04822:Takusan|PF00595:PDZ domain (Also known as DHR or GLGF)|PF00625:Guanylate kinase|PF16610:Unstructured region between two PDZ domains on Dlg5	PDZ
ENSSSCG00000025156	1.22613	0.740256	0.569609	0.415808	1.8085	2.01039	1.70319	1.74872	BRWD3	X	64241620	64403844	-	8807	protein_coding	PF00400:WD domain, G-beta repeat|PF00439:Bromodomain	Bromodomain
ENSSSCG00000017472	1.20496	1.49973	2.53666	5.30117	0.218528	0.195564	0.394251	0.519738	IGFBP4	12	21961645	21980211	-	4153	protein_coding	PF00219:Insulin-like growth factor binding protein|PF00086:Thyroglobulin type-1 repeat	-
ENSSSCG00000009886	10.6649	11.7852	21.2808	28.2795	10.1733	9.96224	15.1698	15.3185	TRAFD1	14	39549851	39579781	-	2761	protein_coding	-	-
ENSSSCG00000011755	1.80762	2.01457	3.66916	4.58396	3.60677	4.07339	6.35135	7.18627	NCEH1	13	111139621	111248140	-	6819	protein_coding	PF07859:alpha/beta hydrolase fold	Abhydrolase_3
ENSSSCG00000004802	7.21944	3.71266	3.53529	2.53231	8.71715	9.36337	7.18863	7.35304	AQR	1	136121111	136233825	+	5268	protein_coding	PF16399:Intron-binding protein aquarius N-terminus|PF13086:AAA domain|PF13087:AAA domain	-
ENSSSCG00000016968	3.1974	2.16189	1.56122	0.941879	4.49572	4.53438	4.62963	5.7977	BDP1	16	47801315	47908852	+	9720	protein_coding	PF15963:Myb DNA-binding like	-
ENSSSCG00000011895	1.59545	2.08097	3.48717	3.33352	2.32069	1.98944	2.72739	2.2014	PLA1A	13	140636946	140665961	-	2014	protein_coding	PF00151:Lipase	Lipase
ENSSSCG00000011102	0.744663	0.383481	0.31844	0.179504	0.510698	0.37157	0.732158	0.672566	NRP1	10	56280363	56430777	-	7286	protein_coding	PF00431:CUB domain|PF00629:MAM domain, meprin/A5/mu|PF11980:C-terminal domain of neuropilin glycoprotein|PF00754:F5/8 type C domain	CUB
ENSSSCG00000011020	0.0627026	0.0188971	0.196786	0.245316	0.00491044	0	0.0285775	0.0252514	JCAD	10	40951806	40997072	+	9241	protein_coding	PF15351:Junctional protein associated with coronary artery disease	-
ENSSSCG00000029708	3.25915	4.29622	6.65669	10.0774	3.13537	3.00995	4.03094	4.43391	SLC25A38	13	24030664	24044782	+	3184	protein_coding	PF00153:Mitochondrial carrier protein	Mito_carr
ENSSSCG00000013722	14.3801	21.2443	28.836	40.7634	9.57231	12.4494	15.0355	16.8198	WDR83	2	66307653	66312844	-	1370	protein_coding	-	-
novel.621	5.86732	4.04176	2.90803	1.78804	8.599	6.23369	5.76617	6.01638	-	AEMK02000561.1	9938	31452	-	11752	-	-	-
novel.94	48.6878	93.4653	97.9175	209.589	13.4558	10.2483	20.1604	14.9063	-	12	53357112	53357428	-	317	-	-	-
ENSSSCG00000009215	1.07483	1.80208	2.25016	1.84044	1.77998	1.181	0.706083	1.11851	ABCG2	8	130775472	130998660	+	5685	protein_coding	PF01061:ABC-2 type transporter|PF00005:ABC transporter	ABC2_membrane
ENSSSCG00000017592	3.04658	2.40587	1.47852	1.10652	4.80208	3.95763	3.20124	2.95326	MBTD1	12	27450805	27526985	-	7210	protein_coding	PF02820:mbt repeat	MBT
ENSSSCG00000042889	2.58447	1.70276	1.2423	1.21455	1.22205	0.997256	0.858346	0.839707	-	AEMK02000328.1	323408	331497	-	6461	lncRNA	-	-
ENSSSCG00000027922	6.36809	4.64581	3.09118	2.64797	9.33379	7.64196	6.26115	6.00831	UNC5CL	7	36332201	36347175	-	3408	protein_coding	PF00531:Death domain|PF17217:UPA domain|PF00791:ZU5 domain	Death
ENSSSCG00000016073	4.59876	3.16297	2.27725	1.76483	7.9807	7.04152	7.59583	8.67501	PGAP1	15	100733555	100820585	-	11042	protein_coding	PF07819:PGAP1-like protein	-
ENSSSCG00000031776	4.84074	3.05915	2.31975	1.81755	6.63475	5.02345	5.28789	5.58364	-	1	8655544	8824497	-	3406	protein_coding	-	-
ENSSSCG00000030502	1.73938	1.16062	0.833533	0.473714	1.56061	1.09673	1.27599	1.05855	CEP170	10	16068539	16191137	-	9479	protein_coding	PF00498:FHA domain|PF15308:CEP170 C-terminus	FHA
ENSSSCG00000021130	21.2212	27.9738	43.2151	62.1392	19.0232	20.5951	25.9224	28.1545	RPP21	7	23064442	23066246	+	489	protein_coding	PF04032:RNAse P Rpr2/Rpp21/SNM1 subunit domain	-
ENSSSCG00000003718	4.47769	2.91842	2.15787	2.0069	2.04757	3.35631	5.12762	5.78319	TAF4B	6	110855636	110971994	+	4388	protein_coding	PF05236:Transcription initiation factor TFIID component TAF4 family|PF07531:NHR1 homology to TAF	-
ENSSSCG00000001641	2.68755	1.88815	1.32135	1.50816	2.82338	2.84336	2.95764	3.22804	UBR2	7	37655847	37784359	+	12054	protein_coding	PF02617:ATP-dependent Clp protease adaptor protein ClpS|PF02207:Putative zinc finger in N-recognin (UBR box)	zf-UBR1
ENSSSCG00000044738	0.210814	0.208438	0.0726461	0.0413228	0.143373	0.216695	0.200254	0.319487	-	8	113543307	113556337	-	9495	lncRNA	-	-
ENSSSCG00000046788	8.89333	15.1193	26.06	18.6838	7.0718	2.81273	2.0578	12.8796	ssc-mir-296	17	58970316	58970392	-	77	miRNA	-	-
ENSSSCG00000015691	0.017817	0.0984428	0.127259	0.0811011	0.253248	0.0732557	0.0446617	0.0394636	-	15	16017225	16065520	+	5913	protein_coding	PF00232:Glycosyl hydrolase family 1	Glyco_hydro_1
ENSSSCG00000004054	0.268071	0.888691	1.91471	0.887441	0.461857	0.68887	1.07515	0.593762	-	11	54083015	54083407	-	393	protein_coding	PF00410:Ribosomal protein S8	-
ENSSSCG00000024520	0.0134001	0	0.0957112	0.0499058	0.0404022	0.0275478	0.053744	0.0148403	-	9	93098776	93261882	+	7862	protein_coding	PF00664:ABC transporter transmembrane region|PF00005:ABC transporter	ABC_membrane
ENSSSCG00000031201	0.0288952	0	0.206385	0.0597854	0.0746748	0.0594022	0	0.0640012	LMOD1	10	24164792	24193820	-	3646	protein_coding	PF03250:Tropomodulin|PF02205:WH2 motif	-
ENSSSCG00000002510	0.0467814	0.0775434	0.334139	0.116151	0.100749	0	0.0469066	0.0777137	CYP46A1	7	120661111	120695019	+	2252	protein_coding	PF00067:Cytochrome P450	p450
ENSSSCG00000013731	3.20908	4.32461	6.84836	11.4009	5.39405	5.75242	6.16066	7.2813	DNASE2	2	66149862	66152855	+	1346	protein_coding	PF03265:Deoxyribonuclease II	-
ENSSSCG00000015498	6.08655	3.39941	3.00427	3.48109	7.76538	8.46892	9.97294	11.0153	RC3H1	9	116209094	116292366	-	6387	protein_coding	PF13445:RING-type zinc-finger	-
ENSSSCG00000011217	1.27493	1.3476	0.584459	0.504639	0.566194	0.659314	0.76224	0.736668	NEK10	13	13751726	13930483	-	6652	protein_coding	PF00069:Protein kinase domain	Pkinase
ENSSSCG00000035123	3.95888	5.91692	7.96761	9.82932	4.91926	5.3867	5.76859	5.59872	COMMD5	4	175843	181063	-	3699	protein_coding	PF07258:COMM domain	-
ENSSSCG00000045612	7.80936	7.53038	15.9876	18.5662	9.08405	10.1746	9.67561	10.136	-	7	88221438	88222850	-	1059	lncRNA	-	-
ENSSSCG00000026729	1.64054	0.912603	0.743979	0.93287	1.15366	0.745643	0.503551	0.840449	TMEM150C	8	135688484	135767290	+	4720	protein_coding	PF10277:Frag1/DRAM/Sfk1 family	-
ENSSSCG00000037101	3.03186	2.38622	1.37617	1.22753	4.11497	4.17019	3.87105	4.54135	LRRC8B	4	127071057	127081071	-	2415	protein_coding	PF12534:Pannexin-like TM region of LRRC8|PF13855:Leucine rich repeat	-
ENSSSCG00000009652	7.62369	5.18432	3.57269	3.25468	5.67589	6.38253	5.01535	7.06769	KCTD9	14	9455053	9517675	-	1527	protein_coding	PF11834:KHA, dimerisation domain of potassium ion channel|PF02214:BTB/POZ domain|PF00805:Pentapeptide repeats (8 copies)	K_tetra
ENSSSCG00000011075	6.02846	3.46492	2.99203	2.25006	11.6833	9.20858	6.46253	6.40764	KIAA1217	10	50706711	51205618	-	8467	protein_coding	PF03915:Actin interacting protein 3	-
ENSSSCG00000009430	5.33727	3.02089	2.63443	2.33853	6.37223	7.7845	7.76244	7.34408	AKAP11	11	24704881	24752244	-	6879	protein_coding	PF05716:A-kinase anchor protein 110 kDa (AKAP 110)	-
ENSSSCG00000016125	0.817888	0.530805	0.363182	0.650038	1.30289	0.980818	1.22361	1.27961	INO80D	15	109307166	109376463	-	8115	protein_coding	PF13891:Potential DNA-binding domain	-
ENSSSCG00000031875	1.93919	1.81204	0.943124	0.541323	3.39656	3.07277	3.0759	2.71383	ZNF469	6	1162822	1174257	-	11436	protein_coding	-	-
novel.54	3.20964	4.38134	8.54071	8.75036	1.1385	0.970343	1.32515	0.418187	-	10	39179130	39195472	+	279	-	-	-
ENSSSCG00000009100	0.481694	0.544122	0.165655	0.230336	0.0276635	0.0220057	0	0.082983	TNIP3	8	102892317	102993338	+	4921	protein_coding	PF16516:Leucine zipper of domain CC2 of NEMO, NF-kappa-B essential modulator	-
ENSSSCG00000026689	0.247111	0.515797	0.653706	0.806693	0.130089	0.155225	0.0688257	0.0304077	-	6	53729044	53753482	-	3837	protein_coding	-	-
ENSSSCG00000026894	5.73238	3.79502	2.79721	3.13076	4.6712	5.75956	5.20402	4.74704	NFE2L3	18	46217499	46250256	-	4080	protein_coding	PF03131:bZIP Maf transcription factor	bZIP_Maf
ENSSSCG00000047129	0.955699	0.735122	0.412691	0.302424	0.435856	0.221512	0.197288	0.166025	-	1	264035033	264041661	-	5622	lncRNA	-	-
ENSSSCG00000016153	0.0891539	0.0362965	0.22902	0.147571	0.246572	0.265276	0.301112	0.150702	UNC80	15	112491468	112714876	+	11226	protein_coding	PF15778:Cation channel complex component UNC80	-
ENSSSCG00000017298	0.549238	0.350394	0.235917	0.201506	0.912133	0.6344	0.87432	0.871639	TANC2	12	15451471	15813580	-	9303	protein_coding	PF12796:Ankyrin repeats (3 copies)	-
novel.365	0.740278	0.561401	0.27647	0.144157	0.737742	1.16377	1.077	0.916289	-	4	126197608	126203845	+	3629	-	-	-
ENSSSCG00000044075	0.252824	0.447011	0.647082	0.564953	0.566265	0.350832	0.278851	0.265996	-	3	44875692	44880111	-	4167	lncRNA	-	-
ENSSSCG00000004607	0.918098	0.564915	0.397429	0.613049	0.89874	0.772123	1.0147	0.982106	PYGO1	1	116292642	116322415	+	5049	protein_coding	PF00628:PHD-finger	PHD
ENSSSCG00000004423	1.66182	0.960901	0.7131	0.831609	1.18188	1.50955	1.58877	1.77622	TUBE1	1	78018429	78048452	-	2726	protein_coding	PF00091:Tubulin/FtsZ family, GTPase domain|PF03953:Tubulin C-terminal domain	Tubulin
ENSSSCG00000045498	0.999949	0.61169	0.382618	0.428566	0.399936	0.348731	0.161136	0.33618	-	13	96643409	96648515	+	2950	lncRNA	-	-
ENSSSCG00000008903	1.80643	1.25302	0.856447	0.517762	1.02396	1.20573	1.0899	1.48094	KIAA1211	8	55463441	55600939	+	6736	protein_coding	PF15262:Domain of unknown function (DUF4592)	-
novel.599	1.67758	0.939258	0.692304	0.925595	3.19858	2.69001	2.35489	1.90741	-	AEMK02000305.1	7721	60777	+	2355	-	PF14652:Domain of unknown function (DUF4457)	-
ENSSSCG00000011683	1.07123	1.31002	0.442076	0.283702	0.455251	0.484487	0.186177	0.474542	PAQR9	13	83507607	83669536	-	3688	protein_coding	PF00431:CUB domain|PF03006:Haemolysin-III related	CUB
novel.327	0.48345	0.489715	0.119898	0.25007	1.64851	0.766107	0.585732	0.245395	-	3	49816831	49819445	-	2615	-	-	-
novel.211	0.641086	0.354215	0.158993	0.0663218	0.483228	0.604053	0.937419	0.680402	-	17	3796769	3800892	-	1972	-	PF00078:Reverse transcriptase (RNA-dependent DNA polymerase)|PF00098:Zinc knuckle|PF00077:Retroviral aspartyl protease|PF02093:Gag P30 core shell protein	Gag_p30
ENSSSCG00000036865	0.213881	0.0675281	0.727457	1.08736	0	0.0942201	0	0.101515	SDS	14	38503930	38513880	+	1724	protein_coding	PF00291:Pyridoxal-phosphate dependent enzyme	PALP
ENSSSCG00000000504	0.14543	0.0736572	0.0360674	0.0702102	0.02088	0.0373715	0.0486063	0.0201324	PTPRB	5	34660029	34794321	-	8693	protein_coding	PF00102:Protein-tyrosine phosphatase|PF00041:Fibronectin type III domain	Y_phosphatase
ENSSSCG00000002517	4.83142	6.74782	9.71889	9.81131	6.1274	6.39166	6.23486	6.16812	WDR25	7	121238268	121384293	+	2355	protein_coding	-	-
ENSSSCG00000042179	6.37001	5.38288	3.07547	3.75401	6.82955	6.91258	4.86445	4.91421	-	4	41922272	41925225	-	2671	lncRNA	-	-
ENSSSCG00000003707	2.25286	3.81348	4.52259	3.81376	4.34896	4.68402	7.18737	6.55498	NPC1	6	108402877	108450990	-	5144	protein_coding	PF12349:Sterol-sensing domain of SREBP cleavage-activation|PF02460:Patched family|PF16414:Niemann-Pick C1 N terminus	-
ENSSSCG00000001396	3.23181	3.86656	6.45244	7.84509	3.79241	4.48594	5.17963	5.63643	-	7	23622397	23628329	+	4140	protein_coding	PF00129:Class I Histocompatibility antigen, domains alpha 1 and 2|PF06623:MHC_I C-terminus|PF07654:Immunoglobulin C1-set domain	MHC_I
ENSSSCG00000016113	2.56536	1.39842	1.25266	0.973343	4.15915	3.16006	3.20666	3.24476	BMPR2	15	105970427	106135730	+	7659	protein_coding	PF01064:Activin types I and II receptor domain|PF00069:Protein kinase domain	Pkinase
ENSSSCG00000008494	4.38557	2.71245	2.10386	1.90959	3.91889	4.70974	4.16759	4.11386	NDUFAF7	3	102939637	102964165	-	3219	protein_coding	PF02636:Putative S-adenosyl-L-methionine-dependent methyltransferase	-
ENSSSCG00000026724	0.201319	0.0941205	0.0553051	0.153799	0.773744	1.18589	1.14904	0.831794	PLBD1	5	57822563	58022071	+	6803	protein_coding	PF00211:Adenylate and Guanylate cyclase catalytic domain|PF01094:Receptor family ligand binding region|PF07714:Protein tyrosine kinase	Guanylate_cyc
ENSSSCG00000016671	1.23014	1.21532	0.596422	0.627031	0.680731	0.661532	0.355325	0.42404	ITPRID1	18	41410768	41768804	-	12932	protein_coding	PF14723:Sperm-specific antigen 2 C-terminus|PF14722:Ki-ras-induced actin-interacting protein-IP3R-interacting domain	-
ENSSSCG00000006512	0.814876	0.918852	1.68274	1.66537	1.27501	0.897433	1.12554	1.1603	FDPS	4	94489215	94518408	-	6335	protein_coding	PF00348:Polyprenyl synthetase	-
ENSSSCG00000011594	1.77006	0.935211	0.862605	0.686688	2.67318	2.33683	2.41262	2.59126	NR2C2	13	69464795	69576866	-	9523	protein_coding	PF00104:Ligand-binding domain of nuclear hormone receptor|PF00105:Zinc finger, C4 type (two domains)	Hormone_recep
[truncated: 4,432 more rows]
